# Supplementary material for: Development and Validation of a 18F-FDG PET-Based Radiomic Model for Evaluating Hypermetabolic Mediastinal–Hilar Lymph Nodes in Non-Small-Cell Lung Cancer
Source: Front Oncol. 2021 Sep 8;11:710909. doi: 10.3389/fonc.2021.710909 (PMC8457532; doi:10.3389/fonc.2021.710909)
Supplement: Supplementary file 4 [file Table_3.xlsx]

## Sheet: Sheet1
the First Affiliated Hospital of Wenzhou Medical University
Table S1 All original data about extracted features a training cohort (LN = 159)
Index	Label（LNM-:0,LNM+:1）	CONVENTIONAL_SUVbwmin	CONVENTIONAL_SUVbwmean	CONVENTIONAL_SUVbwstd	CONVENTIONAL_SUVbwmax	CONVENTIONAL_SUVbwQ1	CONVENTIONAL_SUVbwQ2	CONVENTIONAL_SUVbwQ3	CONVENTIONAL_SUVbwSkewness	CONVENTIONAL_SUVbwKurtosis	CONVENTIONAL_SUVbwExcessKurtosis	CONVENTIONAL_SUVbwpeakSphere0.5mL.value.only.for.PET.or.NM.	CONVENTIONAL_SUVbwpeakSphere1mL.value.only.for.PET.or.NM.	CONVENTIONAL_SUVbwcalciumAgatstonScore.onlyForCT.	CONVENTIONAL_TLG.mL..onlyForPETorNM.	DISCRETIZED_SUVbwmin	DISCRETIZED_SUVbwmean	DISCRETIZED_SUVbwstd	DISCRETIZED_SUVbwmax	DISCRETIZED_SUVbwQ1	DISCRETIZED_SUVbwQ2	DISCRETIZED_SUVbwQ3	DISCRETIZED_SUVbwSkewness	DISCRETIZED_SUVbwKurtosis	DISCRETIZED_SUVbwExcessKurtosis	DISCRETIZED_SUVbwpeakSphere0.5mL.value.only.for.PET.or.NM.	DISCRETIZED_SUVbwpeakSphere1mL.value.only.for.PET.or.NM.	DISCRETIZED_TLG.mL..onlyForPETorNM.	DISCRETIZED_HISTO_Skewness	DISCRETIZED_HISTO_Kurtosis	DISCRETIZED_HISTO_ExcessKurtosis	DISCRETIZED_HISTO_Entropy_log10	DISCRETIZED_HISTO_Entropy_log2	DISCRETIZED_HISTO_Energy..Uniformity.	SHAPE_Volume.mL.	SHAPE_Volume.vx.	SHAPE_Sphericity.onlyFor3DROI..	SHAPE_Surface.mm2..onlyFor3DROI.	SHAPE_Compacity.onlyFor3DROI.	GLCM_Homogeneity..InverseDifference.	GLCM_Energy..AngularSecondMoment.	GLCM_Contrast..Variance.	GLCM_Correlation	GLCM_Entropy_log10	GLCM_Entropy_log2..JointEntropy.	GLCM_Dissimilarity	GLRLM_SRE	GLRLM_LRE	GLRLM_LGRE
1	0	1.66873	2.93996	0.817411	5.29982	2.31268	2.78219	3.30258	0.984119	3.36926	0.369264	4.4206	3.87545	6314.67	13.9237	6	9.95946	2.64799	17	8	9	11	0.982624	3.34464	0.344637	14.7143	13.0526	47.168	3.12104	11.9853	8.98533	0.957298	3.18007	0.131483	4.736	74	0.905654	1505.9	3.14496	0.374309	0.0241567	14.2012	0.164859	1.68179	5.58679	2.96708	0.94488	1.22048	0.0120786
2	0	1.44002	2.34261	0.832677	5.16596	1.70856	2.08115	2.77767	1.23097	3.74195	0.74195	4.25341	3.6694	7936	13.9432	5	8.01075	2.70203	17	6	7	9.5	1.16267	3.6211	0.6211	14.1429	12.2632	47.68	3.61539	15.9329	12.9329	0.912967	3.03281	0.152041	5.952	93	0.921488	1723.6	3.45324	0.399442	0.0262164	12.9323	0.265987	1.68173	5.5866	2.79335	0.924527	1.32345	0.0201137
3	0	2.35088	3.57099	0.752043	5.72482	2.93782	3.50611	4.00598	0.608455	2.99654	-0.00345662	5.03671	4.54153	8362.67	22.3973	8	11.9388	2.43619	19	10	12	13	0.587771	3.11613	0.116125	16.7143	15	74.88	2.68052	8.91721	5.91721	0.962058	3.19589	0.121616	6.272	98	0.857181	1918.74	3.26881	0.399809	0.0224566	10.9702	0.201005	1.72019	5.71435	2.61351	0.931127	1.34246	0.0079269
4	0	1.4833	2.46122	0.612292	4.09853	1.97366	2.33009	2.84276	0.744451	2.94272	-0.0572818	3.53854	3.16519	5632	10.3962	5	8.33333	1.9566	14	7	8	9.25	0.730001	3.15685	0.156849	11.5714	10.5789	35.2	3.63213	16.4887	13.4887	0.860275	2.85777	0.163912	4.224	66	0.938384	1346.64	3.13669	0.421839	0.0326581	7.6842	0.151387	1.55413	5.1627	2.21518	0.935683	1.26898	0.0168467
5	0	0.941648	2.34422	0.985531	5.21166	1.61982	2.2002	2.79597	0.92661	3.42939	0.429387	4.01442	3.29691	5461.33	9.60191	4	8.07812	3.14397	17	6	7.5	9.75	0.899341	3.29741	0.297413	13.2857	11.1053	33.088	2.64179	9.08664	6.08664	0.997622	3.31403	0.112793	4.096	64	0.939995	1317.04	3.11001	0.35044	0.0240732	18.1615	0.231773	1.66574	5.53348	3.36807	0.947319	1.22272	0.0232374
6	0	1.3708	2.21365	0.540941	3.61824	1.87892	2.11343	2.45404	0.844704	3.28548	0.285479	3.11491	2.78892	5717.33	9.49212	5	7.59701	1.71959	12	7	7	8	0.795169	3.57583	0.575834	10.4286	9.36842	32.576	4.04626	19.2602	16.2602	0.757343	2.51584	0.203386	4.288	67	0.880467	1449.69	2.95788	0.476382	0.0524118	5.67624	0.188125	1.37698	4.57422	1.86881	0.902054	1.4446	0.0203502
7	1	1.76978	2.80589	0.564592	4.49032	2.41074	2.71342	3.05883	0.851918	3.67375	0.673752	3.75066	3.30509	5546.67	11.6725	6	9.44615	1.7977	15	8	9	10	0.874059	3.8248	0.824798	12.4286	11.0526	39.296	3.87776	18.2867	15.2867	0.830947	2.76035	0.179645	4.16	65	0.83673	1494.95	2.7827	0.475837	0.041525	5.53001	0.2333	1.47038	4.88449	1.80751	0.922402	1.34608	0.012428
8	1	1.15183	2.0931	0.599025	3.85237	1.68472	1.94284	2.37443	1.03183	3.6158	0.615797	3.22036	2.81989	5546.67	8.7073	4	7.21538	1.95717	13	6	7	8	1.02701	3.66491	0.66491	10.8571	9.57895	30.016	4.61877	26.5115	23.5115	0.804026	2.67092	0.2	4.16	65	0.925072	1352.19	3.07649	0.441197	0.0435507	7.5184	0.185854	1.46461	4.86533	2.14472	0.918883	1.33762	0.0233428
9	0	1.59753	3.68354	1.43088	7.27626	2.67072	3.13066	4.90374	0.807491	2.57462	-0.425385	5.96083	5.07194	5802.67	16.0308	6	12.2941	4.55379	24	9	10.5	16	0.841571	2.67078	-0.329224	19.5714	16.7368	53.504	2.88031	11.3916	8.39158	1.12289	3.73016	0.0942907	4.352	68	0.939807	1371.63	3.17286	0.274441	0.0181587	43.1788	0.109842	1.78007	5.91327	5.29165	0.966623	1.13902	0.00939518
10	0	1.30523	2.52958	0.874343	5.05007	1.82971	2.30656	3.03481	0.914444	3.08077	0.0807709	4.20659	3.59315	5632	10.6849	5	8.63636	2.83183	17	6	8	10	0.971811	3.26915	0.269155	14.1429	12.0526	36.48	3.30156	14.1153	11.1153	0.95637	3.17699	0.132231	4.224	66	0.936756	1348.98	3.13124	0.354403	0.0240328	16.2919	0.157857	1.68312	5.59121	3.21405	0.951663	1.19904	0.017422
11	0	1.35673	2.23773	0.60487	3.95411	1.72403	2.14574	2.59375	0.765809	3.07562	0.0756158	3.3571	2.95135	5461.33	9.16575	5	7.70312	1.92581	13	6	7	9	0.687085	2.84668	-0.153318	11.1429	10	31.552	3.33162	13.2484	10.2484	0.848731	2.81942	0.161621	4.096	64	0.925235	1338.05	3.06117	0.403086	0.0344541	7.73021	0.0923596	1.53059	5.08452	2.28688	0.948422	1.23129	0.0201149
12	0	1.38278	2.535	0.80802	4.84983	1.92908	2.37823	3.08602	0.983402	3.69656	0.696561	3.97207	3.40715	5973.33	11.3568	5	8.68571	2.57761	16	7	8	10.25	0.964859	3.76878	0.768784	13.1429	11.4211	38.912	2.92627	10.5054	7.50541	0.930973	3.09262	0.133469	4.48	70	0.91445	1437.18	3.11723	0.377302	0.0298658	13.9323	0.14966	1.59912	5.31215	2.9413	0.939275	1.24869	0.0166692
13	0	1.06737	2.33674	0.834833	4.87758	1.7903	2.0994	2.50187	1.53043	4.77665	1.77665	3.77273	3.17633	5888	10.3191	4	8.02899	2.70786	16	6	7	8.5	1.50655	4.73882	1.73882	12.5714	10.6842	35.456	3.72703	16.1527	13.1527	0.876371	2.91124	0.166562	4.416	69	0.879419	1480.16	2.98347	0.398865	0.0336679	16.0421	0.159383	1.5697	5.21444	2.94941	0.940422	1.25808	0.0199472
14	0	2.72592	4.79609	1.67713	9.73541	3.6435	4.21766	5.78452	1.19587	3.77988	0.779884	8.23513	7.22753	7680	27.6255	9	15.8333	5.37536	32	12	14	19	1.19037	3.75367	0.753668	26.7143	23.5789	91.2	2.43496	8.20189	5.20189	1.19616	3.97355	0.0787654	5.76	90	0.907291	1712.72	3.36307	0.257615	0.0135018	55.3164	0.214271	1.91473	6.3606	5.85787	0.971158	1.11537	0.00517379
15	1	1.5272	2.40071	0.407974	3.67787	2.13965	2.32386	2.57341	1.08627	4.33292	1.33292	3.17945	2.86198	5461.33	9.83331	5	8.21875	1.31659	12	7	8	9	0.989515	4.26181	1.26181	10.5714	9.68421	33.664	4.83492	26.4745	23.4745	0.642869	2.13557	0.279785	4.096	64	0.847327	1461.08	2.80341	0.551928	0.0778797	3.43687	0.15832	1.23185	4.09213	1.37898	0.884847	1.61434	0.0159651
16	0	1.13483	2.22543	0.602432	3.58004	1.74927	2.02514	2.53299	0.740323	2.6387	-0.361297	3.21147	2.68891	7082.67	11.8215	4	7.6506	1.9723	12	6	7	9	0.717609	2.68636	-0.313635	10.7143	9.10526	40.64	3.984	19.8287	16.8287	0.833992	2.77046	0.176368	5.312	83	0.858219	1715.5	3.09647	0.467169	0.0368413	5.57395	0.290138	1.51767	5.04159	1.85247	0.91752	1.38557	0.0205815
17	0	1.35518	2.74685	0.927051	5.60412	2.01879	2.46482	3.18748	1.11187	3.67856	0.678555	4.43321	3.7845	5888	12.1301	5	9.27536	2.95808	18	7	8	11	1.11803	3.64226	0.642264	14.7143	12.5789	40.96	3.15292	12.447	9.447	0.981711	3.26117	0.127914	4.416	69	0.927356	1403.64	3.1461	0.362748	0.0246854	18.3954	0.166365	1.66742	5.53904	3.32996	0.944328	1.22269	0.0147891
18	1	1.05435	2.45084	0.929201	4.91373	1.71127	2.44373	2.95284	0.650699	2.83891	-0.161092	3.95417	3.38623	5717.33	10.5092	4	8.35821	2.99104	16	6	8	10	0.693195	2.9376	-0.0624009	13.2857	11.4211	35.84	2.66317	8.95896	5.95896	0.982313	3.26317	0.117398	4.288	67	0.926861	1377.12	3.11374	0.371864	0.0251222	16.2452	0.225803	1.65211	5.48819	3.18324	0.934599	1.2616	0.021111
19	0	1.81702	2.95275	0.507548	4.15174	2.62064	2.88794	3.31682	0.291652	2.62227	-0.377731	3.78147	3.51347	5632	12.4724	6	9.95455	1.63699	14	9	10	11	0.342368	2.81217	-0.18783	12.7143	11.7895	42.048	4.33551	23.079	20.079	0.797039	2.64771	0.197429	4.224	66	0.942787	1340.36	3.1514	0.467051	0.0411026	5.45178	0.117471	1.47317	4.89377	1.84941	0.916548	1.37559	0.0110092
20	1	1.74641	3.77594	1.47402	7.85101	2.79456	3.46626	4.523	0.963679	3.22476	0.224758	6.28759	5.30515	5461.33	15.4662	6	12.5469	4.79886	26	9	12	15	0.948484	3.21999	0.219995	20.7143	17.5263	51.392	2.38178	7.94162	4.94162	1.15261	3.82888	0.0834961	4.096	64	0.911388	1358.38	3.01536	0.269815	0.0186885	47.1446	0.143731	1.76012	5.847	5.47312	0.965349	1.14471	0.00927563
21	1	1.9999	2.92096	0.680623	4.9655	2.43544	2.69481	3.33262	1.05477	3.25595	0.255955	4.19508	3.70944	5888	12.899	7	9.85507	2.20194	16	8	9	11	0.93349	3.00135	0.00134802	13.8571	12.3684	43.52	3.69465	16.5599	13.5599	0.863816	2.86954	0.164881	4.416	69	0.907871	1433.77	3.07999	0.415882	0.0358937	9.69782	0.151448	1.54036	5.11696	2.46232	0.93119	1.3125	0.0117337
22	0	1.91904	2.75613	0.546057	4.03368	2.33556	2.68463	3.06742	0.65025	2.82496	-0.175044	3.6068	3.31354	5546.67	11.4655	7	9.29231	1.72514	13	8	9	10	0.586535	2.5681	-0.431905	12	11.0526	38.656	3.26851	12.5106	9.51062	0.794467	2.63916	0.173491	4.16	65	0.905238	1381.82	3.01053	0.48488	0.0384237	4.82676	0.255312	1.47878	4.91239	1.73565	0.901803	1.43547	0.0127407
23	0	1.67732	2.62533	0.556904	4.06265	2.19077	2.53565	2.96059	0.698876	2.85696	-0.143038	3.58904	3.25586	5461.33	10.7534	6	9.01562	1.76327	14	8	9	10	0.643191	2.80054	-0.199463	12	10.9474	36.928	3.35128	12.7773	9.77732	0.804173	2.67141	0.178223	4.096	64	0.953037	1299.02	3.15316	0.453988	0.0382315	6.07905	0.163447	1.48352	4.92815	1.95362	0.921494	1.33291	0.0136873
24	0	0.96044	2.31183	0.807558	4.77733	1.7678	2.07163	2.63499	1.0761	3.84571	0.845708	3.64683	3.12392	5461.33	9.46928	4	7.96875	2.65735	16	6	7	9	1.08278	3.74131	0.741311	12.4286	10.6316	32.64	3.44516	14.6774	11.6774	0.93195	3.09587	0.143066	4.096	64	0.903049	1370.92	2.98777	0.391963	0.0291183	15.0319	0.13226	1.60584	5.33449	2.97317	0.929686	1.28126	0.0209287
25	0	2.01031	2.75499	0.530448	4.64151	2.30556	2.68547	3.03934	1.03657	4.05378	1.05378	3.93874	3.45776	8533.33	17.6319	7	9.36	1.7408	15	8	9	10	0.963069	3.83639	0.836392	13.2857	11.6842	59.904	3.89921	18.5141	15.5141	0.803446	2.66899	0.187	6.4	100	0.754893	2208.27	2.8982	0.466587	0.0381668	6.05151	0.163108	1.53188	5.0888	1.89811	0.924836	1.33889	0.0125259
26	0	1.74403	2.85981	0.685878	4.79766	2.32328	2.82067	3.24566	0.578794	2.80506	-0.19494	4.1514	3.72433	11008	23.6106	6	9.68217	2.23081	16	8	10	11	0.510612	2.79277	-0.207227	14	12.5263	79.936	2.7706	9.33846	6.33846	0.937848	3.11546	0.129259	8.256	129	0.772815	2556.16	3.22984	0.403548	0.0215895	8.12171	0.238568	1.74775	5.8059	2.31338	0.943822	1.23362	0.0125214
27	0	1.76981	3.79651	1.60222	8.966	2.66087	3.32108	4.40605	1.02539	3.45487	0.454868	7.16102	6.02626	6826.67	19.4381	6	12.6125	5.10513	29	9	11	15	0.977201	3.36011	0.360106	23.1429	19.6842	64.576	2.2914	8.09902	5.09902	1.18365	3.93201	0.076875	5.12	80	0.908768	1580.8	3.23886	0.268872	0.0146169	46.8655	0.22769	1.86807	6.20558	5.46422	0.963469	1.14612	0.00965102
28	1	1.47755	2.4548	0.71707	4.66258	1.92048	2.24169	2.84353	1.0092	3.44007	0.440075	3.88057	3.34874	5717.33	10.5262	5	8.34328	2.30219	15	7	8	10	0.949931	3.26056	0.260564	12.8571	11.1579	35.776	3.43854	14.4923	11.4923	0.903572	3.0016	0.149922	4.288	67	0.916482	1392.72	3.07887	0.385741	0.0274076	10.646	0.160515	1.62323	5.39225	2.62669	0.946596	1.2254	0.0173851
29	0	1.80458	3.30709	1.09732	6.6886	2.46895	2.88493	4.0371	1.12885	3.36667	0.366667	5.61252	4.86339	6400	15.874	6	11.1067	3.57612	22	8	10	13	1.09532	3.29586	0.295858	18.5714	16.1053	53.312	3.67746	17.0151	14.0151	1.01616	3.3756	0.129244	4.8	75	0.862126	1596.15	3.00723	0.331575	0.0216159	22.3806	0.255505	1.72994	5.74672	3.72515	0.961778	1.17075	0.0102574
30	0	1.86597	3.83281	1.50276	8.45767	2.74162	3.33581	4.70836	1.09746	3.57562	0.575625	6.75402	5.67015	5717.33	16.4351	6	12.7463	4.86334	28	9	11	16	1.09491	3.62585	0.625854	22.1429	18.5789	54.656	3.00892	13.0947	10.0947	1.18608	3.94008	0.0844286	4.288	67	0.962916	1325.56	3.23486	0.254639	0.0169672	48.9598	0.159452	1.80195	5.98595	5.57612	0.979484	1.08206	0.00871692
31	0	1.70334	3.18861	1.08676	6.55487	2.33298	2.85657	3.88719	0.985803	3.21915	0.219145	5.51384	4.79886	6997.33	16.7338	6	10.6829	3.50567	21	8	10	13	0.935563	3.04652	0.0465214	18.1429	15.8421	56.064	2.76223	9.86488	6.86488	1.0556	3.50662	0.105294	5.248	82	0.924299	1580.04	3.32144	0.327888	0.0177388	21.8571	0.247352	1.80688	6.00233	3.74165	0.954441	1.19409	0.0113475
32	0	1.40673	2.45478	0.720243	4.52706	1.90777	2.30562	2.77272	1.08473	3.50493	0.504928	3.80624	3.30571	5632	10.369	5	8.40909	2.3158	15	7	8	9.25	1.07124	3.46367	0.463668	12.7143	11.1053	35.52	3.57506	15.5959	12.5959	0.886354	2.94441	0.157943	4.224	66	0.896269	1409.92	2.99591	0.399677	0.0291047	10.9334	0.169826	1.60568	5.33396	2.61356	0.936628	1.25938	0.0169572
33	0	2.22027	3.67803	1.05956	6.76344	2.98058	3.41437	3.8606	1.23388	3.80511	0.805107	5.50449	4.77475	5632	15.536	8	12.3182	3.35369	22	10	11.5	13	1.15939	3.64592	0.645924	18	15.7895	52.032	2.92089	10.3884	7.38842	1.00019	3.32255	0.12213	4.224	66	0.93406	1352.88	3.12223	0.33611	0.025668	25.0924	0.105787	1.65702	5.5045	3.9015	0.950308	1.20437	0.00788063
34	1	1.75076	2.50808	0.581897	4.12503	2.10127	2.39541	2.70452	1.0591	3.44698	0.44698	3.40188	2.9442	5632	10.5941	6	8.5303	1.92448	14	7	8	9	0.961433	3.46174	0.461741	11.2857	10	36.032	3.58858	15.1448	12.1448	0.819485	2.72227	0.176768	4.224	66	0.900811	1402.81	3.01109	0.441685	0.0389062	7.65297	0.130526	1.48649	4.938	2.15575	0.924726	1.3127	0.0158001
35	1	1.57997	2.91389	0.880677	5.25983	2.24792	2.68624	3.47117	0.836621	2.88384	-0.116162	4.6087	4.11373	7338.67	16.038	6	9.7907	2.77914	17	8	9	12	0.772409	2.78249	-0.217507	15	13.5263	53.888	2.79252	10.1118	7.11183	0.986406	3.27677	0.117631	5.504	86	0.88707	1699.46	3.23867	0.369176	0.019923	12.9283	0.265622	1.75904	5.84341	2.87322	0.952982	1.18807	0.0129421
36	0	1.27178	4.07429	1.44745	8.45072	3.10647	3.83966	4.60846	0.909938	3.73354	0.733541	6.94563	5.95673	6826.67	20.8604	5	13.525	4.6097	28	10.25	13	15	0.930163	3.82001	0.820009	22.7143	19.4737	69.248	2.28985	7.19037	4.19037	1.16853	3.88177	0.081875	5.12	80	0.845604	1698.88	3.01374	0.291366	0.017022	41.8074	0.209051	1.8137	6.02499	4.98572	0.964673	1.14599	0.00775974
37	1	1.7205	3.50776	0.917263	5.85272	2.83128	3.30517	4.06958	0.626148	2.82033	-0.179668	4.8036	4.19084	7168	18.8577	6	11.6786	2.92429	19	10	11	13.75	0.638137	2.88933	-0.110668	15.8571	13.8421	62.784	2.718	9.86646	6.86646	1.03157	3.42681	0.107993	5.376	84	0.75922	1954.74	2.75024	0.357542	0.0209513	16.8584	0.106555	1.73144	5.75173	3.25883	0.950527	1.19789	0.0088032
38	0	1.61092	2.84787	0.745707	4.94806	2.31633	2.6826	3.38123	0.807417	2.96501	-0.0349859	4.17676	3.66736	5717.33	12.2117	6	9.61194	2.36867	16	8	9	11	0.776658	2.91988	-0.0801224	13.7143	12.2105	41.216	3.18703	12.6697	9.66969	0.93832	3.11703	0.135219	4.288	67	0.944556	1351.32	3.17318	0.376619	0.02575	11.5695	0.135612	1.65236	5.48903	2.72218	0.953854	1.19977	0.01277
39	0	1.93812	2.85756	0.489151	3.92088	2.51658	2.7714	3.1899	0.248902	2.33342	-0.666581	3.5356	3.24952	6912	14.8136	7	9.65432	1.56474	13	9	9	11	0.331954	2.42826	-0.571741	11.8571	10.9474	50.048	3.6357	16.2582	13.2582	0.7872	2.61502	0.181527	5.184	81	0.79413	1824.05	2.84203	0.460586	0.0410393	5.14575	0.0427351	1.4503	4.81781	1.82811	0.925662	1.35018	0.0116491
40	0	1.8598	3.04814	0.807437	5.47763	2.41266	2.90999	3.63402	0.75634	3.08971	0.0897054	4.61779	4.03493	7936	18.1425	6	10.2688	2.59503	18	8	10	12	0.788898	3.1503	0.1503	15.2857	13.4211	61.12	2.92305	10.5164	7.5164	0.959177	3.18632	0.128917	5.952	93	0.857047	1853.2	3.21175	0.379298	0.0235774	11.775	0.235425	1.70229	5.65487	2.73092	0.946978	1.24268	0.0113025
41	1	1.78187	2.89484	0.854281	5.6154	2.28479	2.68113	3.23068	1.36033	4.44652	1.44652	4.38593	3.73501	5717.33	12.4131	6	9.74627	2.72273	18	8	9	11	1.33707	4.35301	1.35301	14.4286	12.3684	41.792	3.35324	13.8767	10.8767	0.924974	3.0727	0.144576	4.288	67	0.923713	1381.82	3.10316	0.372129	0.0262584	17.0376	0.127639	1.64128	5.4522	3.17499	0.945088	1.22525	0.0125589
42	1	1.18191	6.67799	3.90037	17.6883	3.62295	5.23128	10.1301	0.890702	2.86179	-0.138214	15.0674	13.1519	12032	60.2622	4	21.8865	12.4929	57	12	17	33	0.892467	2.87974	-0.120262	48.8571	42.6316	197.504	1.72434	5.698	2.698	1.51635	5.03719	0.0386801	9.024	141	0.900489	2327.76	3.87669	0.16752	0.00683887	225.373	0.349859	2.1963	7.29597	12.0481	0.979313	1.09102	0.00536565
43	0	2.25862	3.42219	0.727211	5.43807	2.88756	3.28716	3.89873	0.716198	2.82565	-0.174355	4.71481	4.13739	6058.67	15.5504	8	11.4648	2.31243	18	10	11	13	0.745473	2.96268	-0.037319	15.5714	13.7368	52.096	3.12083	12.2271	9.22711	0.90967	3.02186	0.139853	4.544	71	0.904964	1466.04	3.09951	0.399145	0.0282782	9.464	0.203491	1.61138	5.35288	2.45811	0.943924	1.22973	0.00853374
44	0	1.02607	2.34861	0.714783	4.2141	1.84114	2.20677	2.75521	0.818199	3.23359	0.233592	3.52868	3.0712	5632	9.92053	4	8.0303	2.2561	14	6	7.5	9	0.896486	3.29124	0.291243	11.7143	10.3158	33.92	3.52484	15.1414	12.1414	0.910979	3.02621	0.149679	4.224	66	0.891842	1416.92	2.98111	0.393173	0.0303018	10.8721	0.101582	1.59294	5.29163	2.62811	0.9391	1.26209	0.0191714
45	0	1.62516	2.80523	0.714184	5.03854	2.31415	2.62446	3.2122	0.969618	3.56996	0.569963	4.41492	3.99662	11264	23.6986	6	9.49242	2.29458	17	8	9	11	0.978573	3.56971	0.569714	14.7143	13.3158	80.192	3.41193	14.466	11.466	0.909203	3.02031	0.148531	8.448	132	0.808396	2481.39	3.40454	0.440715	0.0252724	7.86713	0.346729	1.70133	5.6517	2.1901	0.916376	1.38985	0.0128567
46	1	1.04935	2.69504	1.06143	5.96905	1.8718	2.3481	3.33953	0.90117	3.20774	0.207741	4.93488	4.26871	7680	15.5234	4	9.08889	3.38836	20	6	8	11	0.893532	3.25248	0.252475	16.1429	14.1053	52.352	2.91913	11.1989	8.19889	1.06271	3.53025	0.105185	5.76	90	0.938055	1656.55	3.47711	0.324883	0.0167946	20.9939	0.22118	1.83355	6.09091	3.69612	0.954605	1.1858	0.0175312
47	1	1.50726	4.0489	2.39688	11.836	2.32455	3.17442	5.12586	1.41227	4.22425	1.22425	9.1971	7.58241	10069.3	30.5773	5	13.4576	7.62983	38	8	11	17	1.38283	4.12604	1.12604	29.7143	24.7368	101.632	2.5692	9.57169	6.57169	1.25828	4.17992	0.0722494	7.552	118	0.893141	2084.2	3.62346	0.226289	0.00993807	113.86	0.219302	2.05236	6.8178	8.22164	0.971857	1.11257	0.0105692
48	0	1.72654	2.63639	0.740449	4.97083	2.06124	2.41251	3.0057	1.12266	3.67499	0.674985	4.20248	3.65975	6741.33	13.3296	6	8.93671	2.37253	16	7	8	10	1.05348	3.44044	0.440436	13.8571	12.1579	45.184	3.78264	17.9429	14.9429	0.869129	2.88718	0.163275	5.056	79	0.916988	1553.55	3.25448	0.399416	0.0289263	10.6092	0.219266	1.6149	5.36459	2.58419	0.935315	1.27828	0.0148452
49	1	1.55452	2.53778	0.802126	4.6893	1.91177	2.23361	3.0157	1.0706	3.42159	0.421588	3.97434	3.47916	5717.33	10.882	5	8.64179	2.57254	16	7	8	10	1.08846	3.51023	0.510232	13.2857	11.6316	37.056	3.5253	15.7135	12.7135	0.910823	3.02569	0.14814	4.288	67	0.925802	1378.7	3.11018	0.375021	0.0280345	13.718	0.142648	1.62207	5.38839	2.94371	0.941626	1.25109	0.0165091
50	0	1.48274	2.5404	0.679571	4.48915	2.03837	2.43661	2.83011	0.926605	3.41605	0.416049	3.69673	3.20358	5546.67	10.568	5	8.66154	2.22764	15	7	8	10	0.85457	3.30792	0.307918	12.4286	10.7895	36.032	3.36229	13.5682	10.5682	0.912397	3.03092	0.146982	4.16	65	0.860546	1453.58	2.8619	0.407624	0.0314679	8.77892	0.240929	1.58028	5.24958	2.33105	0.950528	1.20968	0.0158952
51	0	1.46498	2.61281	0.655619	4.34192	2.13329	2.46396	3.14134	0.691714	2.76792	-0.232077	3.7061	3.27451	5461.33	10.7021	5	8.875	2.11024	14	7	8	11	0.613549	2.66619	-0.333813	12.2857	10.9474	36.352	3.3054	12.8596	9.8596	0.875804	2.90936	0.155762	4.096	64	0.918409	1347.99	3.03859	0.410808	0.0345787	8.82204	0.14598	1.52695	5.0724	2.38389	0.938096	1.26541	0.0150059
52	0	2.30765	3.81136	1.23195	8.1749	2.89979	3.49869	4.30908	1.3607	4.73404	1.73404	6.4705	5.41615	7168	20.4899	8	12.7143	3.95382	27	10	12	14	1.37859	4.88059	1.88059	21.2857	17.8947	68.352	2.59763	8.80742	5.80742	1.07449	3.56937	0.100057	5.376	84	0.840819	1765.04	3.04583	0.309058	0.0177895	32.5637	0.194378	1.79804	5.97296	4.35498	0.963548	1.15056	0.00768816
53	0	1.02837	2.01067	0.463384	3.12981	1.6506	2.04556	2.25421	0.380613	2.79708	-0.202917	2.66034	2.41403	5888	8.87913	4	6.91304	1.52979	11	6	7	8	0.36502	2.87385	-0.126149	9.14286	8.26316	30.528	3.63294	15.1879	12.1879	0.784978	2.60764	0.188406	4.416	69	0.86529	1504.33	2.93554	0.489886	0.0456776	3.71213	0.233575	1.41099	4.68721	1.54787	0.918755	1.33098	0.024687
54	0	1.92206	3.47551	1.34873	7.81083	2.36529	2.9941	4.20532	1.16499	3.64634	0.646341	6.21685	5.20699	5973.33	15.5703	7	11.5429	4.32826	25	8	10	14.25	1.14221	3.54823	0.548226	20.2857	17.0526	51.712	3.36053	15.1395	12.1395	1.07498	3.571	0.109388	4.48	70	0.971413	1352.9	3.31141	0.286841	0.019285	37.9066	0.175044	1.76792	5.87289	4.88608	0.962693	1.14923	0.0101977
55	0	2.18218	3.36271	0.74619	5.54578	2.78332	3.25589	3.8023	0.703554	3.04116	0.0411587	4.758	4.2239	5632	14.2041	7	11.2879	2.43563	18	9	11	13	0.588583	2.80003	-0.199972	15.7143	14.1053	47.68	2.79873	9.80969	6.80969	0.965935	3.20877	0.123508	4.224	66	0.929223	1359.92	3.10606	0.373411	0.0258468	10.8415	0.17877	1.64619	5.46854	2.67553	0.957274	1.18269	0.00897566
56	0	1.87182	3.24098	0.763357	5.20737	2.66523	3.08597	3.81868	0.588864	2.55081	-0.44919	4.48514	3.99321	8533.33	20.7423	6	10.84	2.403	17	9	10	13	0.590652	2.53234	-0.467656	14.7143	13.2105	69.376	3.05571	11.9414	8.94144	0.928494	3.08439	0.1358	6.4	100	0.833674	1999.59	3.20065	0.39337	0.023734	11.1851	0.115313	1.68862	5.60949	2.67768	0.931595	1.30165	0.00983009
57	1	1.08783	2.1897	0.680534	3.98872	1.6369	2.03969	2.49192	0.825017	3.06623	0.066227	3.35297	2.91238	5461.33	8.96901	4	7.51562	2.21495	13	6	7	8.75	0.803111	2.8938	-0.106203	11.2857	9.89474	30.784	3.50015	15.1702	12.1702	0.895483	2.97473	0.151367	4.096	64	0.916709	1350.49	3.03297	0.408939	0.0306926	9.41447	0.168245	1.57556	5.23388	2.42553	0.941441	1.24069	0.0225099
58	1	1.87771	2.78111	0.520733	4.00924	2.44805	2.69423	3.08568	0.40044	2.37118	-0.628817	3.62085	3.36204	6485.33	13.5273	7	9.43421	1.66493	13	8	9	10	0.457164	2.45468	-0.545325	12.1429	11.2105	45.888	3.80774	18.342	15.342	0.78801	2.61771	0.183172	4.864	76	0.85624	1621.38	2.99992	0.470697	0.0379374	5.0806	0.198668	1.48566	4.93527	1.78489	0.920259	1.35972	0.0123361
59	1	2.03682	3.25846	0.864679	5.90957	2.62098	3.01042	3.63167	1.13449	3.78183	0.781829	4.90198	4.30481	7765.33	18.9773	7	10.9341	2.81598	19	9	10	12	1.02989	3.56216	0.562161	16.1429	14.3684	63.68	3.02959	11.7669	8.7669	0.981629	3.2609	0.124019	5.824	91	0.851529	1838.37	3.16803	0.357756	0.0207771	16.2614	0.161242	1.7551	5.8303	3.1879	0.951048	1.21214	0.00987874
60	1	1.39202	2.14233	0.424433	3.23836	1.82362	2.0844	2.40515	0.600844	2.85465	-0.145353	2.84947	2.63369	6997.33	11.243	5	7.34146	1.3272	11	6	7	8	0.57785	2.95783	-0.0421706	9.42857	8.89474	38.528	4.07841	18.8437	15.8437	0.707411	2.34997	0.227246	5.248	82	0.853453	1711.2	3.06686	0.545692	0.0587917	2.86926	0.246445	1.33035	4.41933	1.30832	0.881263	1.5654	0.0207538
61	0	1.42243	2.69717	0.95457	5.45865	1.9802	2.36469	3.30516	0.996249	3.38722	0.38722	4.39621	3.74304	5546.67	11.2202	5	9.07692	3.04988	18	6.5	8	11	0.958481	3.35486	0.354857	14.4286	12.3684	37.76	3.61029	16.7122	13.7122	0.995235	3.3061	0.129467	4.16	65	0.938115	1333.39	3.11987	0.344713	0.0245361	18.2825	0.184165	1.67159	5.55289	3.41864	0.949285	1.20286	0.0160401
62	1	0.896064	2.25177	0.671054	4.12981	1.74831	2.1172	2.70586	0.699181	3.17169	0.171694	3.45423	2.98589	6314.67	10.6644	3	7.72973	2.23786	14	6	7	9	0.651051	3.07384	0.0738449	11.7143	10.1579	36.608	2.9723	10.5072	7.50725	0.900321	2.9908	0.143535	4.736	74	0.866579	1573.8	3.00927	0.410218	0.0282745	9.00607	0.212751	1.61061	5.35032	2.39314	0.939223	1.27312	0.021725
63	1	2.15164	3.61544	0.749693	5.7335	3.12822	3.50941	3.98825	0.816331	3.3077	0.307697	4.87573	4.35169	5717.33	15.503	7	12.0746	2.43306	19	11	12	13	0.914153	3.58287	0.582869	16.2857	14.5263	51.776	3.86889	17.704	14.704	0.921801	3.06216	0.157942	4.288	67	0.919058	1388.81	3.08752	0.414748	0.0310555	12.0422	0.137499	1.59453	5.29693	2.66987	0.922347	1.32231	0.00766424
64	0	2.76646	3.91841	0.547474	5.34358	3.49489	3.91039	4.38242	0.180722	2.52324	-0.476759	4.77256	4.35647	6656	19.5607	9	13.0769	1.83812	18	12	13	15	0.196418	2.53068	-0.469315	16	14.5789	65.28	3.00734	10.5581	7.55807	0.865523	2.87521	0.152531	4.992	78	0.826609	1708.84	2.92129	0.450023	0.0347135	5.87638	0.151832	1.53581	5.10185	1.9302	0.931494	1.31274	0.00626783
65	0	1.46757	3.29766	1.19466	6.69089	2.33378	2.88303	4.0814	0.921477	3.17169	0.171687	5.37343	4.6895	7594.67	18.7835	5	11.0112	3.85843	22	8	10	14	0.866981	3.02694	0.0269405	17.5714	15.4211	62.72	2.7055	9.68646	6.68646	1.084	3.60098	0.0991036	5.696	89	0.835013	1847.16	3.08365	0.298538	0.0164432	29.3613	0.165674	1.8338	6.09175	4.30315	0.965744	1.14553	0.0113365
66	1	1.40784	2.7452	0.77943	4.892	2.13371	2.67726	3.32632	0.525196	2.74296	-0.257042	4.10344	3.59788	5632	11.5957	5	9.31818	2.54748	16	7	9	11	0.428935	2.59835	-0.401653	13.4286	12.0526	39.36	2.55167	8.39115	5.39115	0.99491	3.30502	0.112489	4.224	66	0.947736	1333.36	3.16795	0.378094	0.0247829	12.0878	0.182059	1.65601	5.50116	2.7976	0.942195	1.24437	0.0144884
67	1	2.01462	5.42129	2.4186	12.0328	3.48361	4.72983	6.95753	0.930724	2.96915	-0.0308455	8.75814	8.0724	8448	34.3493	7	17.8384	7.74167	39	12	16	23	0.941366	3.00345	0.0034464	28.5714	26.3684	113.024	2.00358	7.17175	4.17175	1.36001	4.51787	0.0531578	6.336	99	0.845107	1959.37	3.2337	0.216556	0.0111117	80.6858	0.341932	1.98812	6.60439	7.16704	0.982947	1.07189	0.00502534
68	0	1.75604	2.57202	0.451983	3.68192	2.23827	2.5082	2.87821	0.450897	2.70081	-0.299188	3.29761	3.02043	5717.33	11.0288	6	8.76119	1.41516	12	8	9	10	0.521584	2.7035	-0.2965	11	10.2105	37.568	3.76544	16.4416	13.4416	0.731486	2.42994	0.208287	4.288	67	0.932139	1369.33	3.13147	0.503384	0.0491913	3.90639	0.161932	1.3769	4.57395	1.56529	0.895668	1.45597	0.0140978
69	0	0.900019	2.67164	0.969735	5.49781	1.99396	2.50762	3.28033	0.920145	3.69497	0.694974	4.34868	3.66552	5546.67	11.114	3	9.03077	3.1131	18	7	9	11	0.834167	3.61953	0.619529	14.2857	12.2105	37.568	2.90009	10.5636	7.56364	1.01777	3.38096	0.115266	4.16	65	0.910419	1373.95	3.02776	0.335326	0.0246126	19.7839	0.160278	1.66784	5.54044	3.53273	0.956089	1.18765	0.0181499
70	0	2.20264	3.47639	0.587684	4.95506	3.02198	3.47244	3.97256	0.0306613	2.20524	-0.794758	4.4063	4.03435	12202.7	31.8159	8	11.6434	1.91573	16	10	12	13	0.0129284	2.16333	-0.836668	14.7143	13.3684	106.56	2.8029	9.41886	6.41886	0.879405	2.92132	0.141767	9.152	143	0.799473	2646.62	3.458	0.451203	0.0280433	6.14773	0.149388	1.62235	5.38932	1.96955	0.920158	1.3791	0.0081355
71	1	1.33366	3.65917	1.37716	8.07475	2.7605	3.3094	4.56734	0.975842	3.64774	0.647741	6.45198	5.43088	5802.67	15.9247	5	12.2059	4.41774	26	9	11	14.75	0.99844	3.58647	0.586466	21.2857	17.9474	53.12	2.57607	9.21148	6.21148	1.13718	3.77764	0.0882353	4.352	68	0.83043	1552.29	2.8036	0.284722	0.0201973	37.7632	0.236278	1.73536	5.76475	4.84818	0.971328	1.11469	0.00950675
72	0	1.50616	2.77727	0.878179	5.46941	2.11246	2.54325	3.28037	0.933766	3.38833	0.388334	4.4533	3.83074	5546.67	11.5534	5	9.32308	2.81265	18	7	9	11	0.933698	3.51063	0.510629	14.7143	12.6316	38.784	3.07877	12.189	9.18904	0.983731	3.26788	0.123787	4.16	65	0.937189	1334.71	3.11679	0.362261	0.023975	13.9728	0.23288	1.67484	5.5637	3.01665	0.946811	1.21276	0.0145241
73	0	1.45343	2.62983	0.776834	4.79936	1.98207	2.46276	3.21534	0.753199	3.01052	0.0105219	3.97171	3.45788	6485.33	12.7915	5	8.89474	2.50042	16	7	8	10.75	0.821602	3.08726	0.0872632	13.2857	11.5789	43.264	2.88089	10.0381	7.03808	0.949912	3.15554	0.129848	4.864	76	0.836487	1659.67	2.93071	0.379805	0.0243366	12.1314	0.169443	1.67535	5.5654	2.77466	0.949255	1.20824	0.0155683
74	0	1.49972	2.51481	0.575739	4.20734	2.0575	2.39733	2.89508	0.645746	2.77403	-0.225971	3.64323	3.28309	9898.67	18.6699	5	8.55172	1.8816	14	7	8	10	0.591075	2.80406	-0.195937	12.2857	11	63.488	3.23818	12.7542	9.75419	0.861893	2.86315	0.156361	7.424	116	0.77926	2361.71	3.14348	0.437329	0.0289288	6.02228	0.237909	1.61867	5.3771	1.9795	0.936993	1.28925	0.0157737
75	1	1.41157	2.81836	1.05961	5.99609	2.00688	2.48865	3.25581	1.2001	3.79166	0.791659	5.00185	4.34145	7082.67	14.9711	5	9.50602	3.43747	20	7	8	11	1.19432	3.78816	0.788159	16.5714	14.4211	50.496	3.3643	14.9326	11.9326	1.0243	3.40265	0.121208	5.312	83	0.979258	1503.46	3.53318	0.357342	0.0203012	20.3416	0.287738	1.77474	5.89554	3.50936	0.93728	1.25988	0.014838
76	0	1.5429	2.43515	0.767829	4.52037	1.86495	2.18699	2.85744	1.11673	3.36869	0.368687	3.73575	3.23927	5717.33	10.4419	5	8.25373	2.51172	15	6	7	10	1.09653	3.35927	0.359269	12.4286	10.8421	35.392	3.72246	16.3976	13.3976	0.904417	3.00441	0.156605	4.288	67	0.945635	1349.78	3.17681	0.394428	0.0286702	13.2723	0.149867	1.63023	5.4155	2.84459	0.930812	1.28824	0.0181661
77	0	1.43354	3.38271	1.33647	6.45414	2.32709	2.89761	4.32553	0.713401	2.7296	-0.270403	5.46324	4.72134	5632	14.2886	5	11.3485	4.26576	21	8	10	14.25	0.705163	2.71809	-0.281911	17.8571	15.6316	47.936	2.35432	7.65099	4.65099	1.05902	3.518	0.0964187	4.224	66	0.909354	1389.63	3.03965	0.302339	0.0212615	31.6214	0.229543	1.7114	5.68514	4.51468	0.956941	1.17224	0.0116307
78	1	1.73183	2.72373	0.533717	3.97934	2.29853	2.61842	3.11688	0.564473	2.36961	-0.630393	3.50226	3.19369	5461.33	11.1564	6	9.1875	1.72187	13	8	9	10	0.516776	2.4339	-0.566097	11.7143	10.7368	37.632	3.49827	15.0137	12.0137	0.815287	2.70832	0.171875	4.096	64	0.923605	1340.41	3.05578	0.446693	0.0394462	6.11441	0.0795626	1.47313	4.89364	1.98379	0.92273	1.33103	0.0131836
79	1	2.31081	4.08393	1.40303	7.88751	2.96237	3.60988	4.93324	0.941592	3.047	0.0469998	6.82085	6.04508	8789.33	26.9212	8	13.5534	4.45196	26	10	12	16	0.978197	3.14117	0.141167	22.1429	19.7895	89.344	2.74515	10.7294	7.72944	1.13524	3.77119	0.0898294	6.592	103	0.846815	2007.74	3.28329	0.310588	0.0142031	32.1569	0.315905	1.90002	6.31173	4.39145	0.961024	1.1631	0.00707411
80	1	2.19559	5.2159	2.27904	12.5038	3.65737	4.62413	6.02039	1.35865	4.40547	1.40547	10.0885	8.74081	9557.33	37.3875	8	17.1607	7.29059	41	12	15	20	1.38818	4.50272	1.50272	32.8571	28.4211	123.008	2.13817	7.41892	4.41892	1.31798	4.37824	0.059949	7.168	112	0.858436	2094.31	3.4226	0.226676	0.00989516	94.4758	0.281054	2.04223	6.78415	7.44512	0.976087	1.09888	0.00504143
81	1	1.48969	3.23865	1.43872	8.0597	2.21407	2.72668	3.90471	1.20879	4.01419	1.01419	6.08388	4.90326	5546.67	13.4728	5	10.8308	4.50835	26	8	9	13	1.18164	4.02348	1.02348	19.7143	16	45.056	2.63859	9.5714	6.5714	1.14823	3.81432	0.0878107	4.16	65	0.966405	1294.36	3.21395	0.278362	0.0181397	43.38	0.152411	1.77865	5.90855	5.15407	0.967669	1.13512	0.0128309
82	1	2.37857	3.84383	0.990006	6.48144	3.03967	3.6292	4.57313	0.638651	2.62767	-0.372328	5.48786	4.84808	5717.32	16.4823	8	12.8358	3.10319	21	10	12	15	0.650837	2.61616	-0.383842	17.8571	15.9474	55.0399	2.49376	8.21596	5.21596	1.04722	3.4788	0.10225	4.28799	67	0.883319	1445	2.96746	0.338636	0.0218582	18.4384	0.178771	1.70665	5.66937	3.43911	0.959	1.16934	0.00711541
83	1	2.74676	4.4322	1.20099	7.1667	3.42357	4.19015	5.20448	0.575743	2.31192	-0.688082	6.30703	5.62372	7253.33	24.1111	9	14.7059	3.91024	23	11.5	14	17	0.530489	2.26874	-0.731257	20.8571	18.5789	80	2.21081	6.82089	3.82089	1.1022	3.66141	0.0884429	5.44	85	0.852025	1755.62	3.09862	0.297582	0.0170506	28.7005	0.135648	1.81579	6.03193	4.34395	0.963367	1.15941	0.00567113
84	1	2.24224	3.9536	0.900205	6.57649	3.35867	3.79153	4.3211	0.736285	3.21116	0.211155	5.82747	5.29614	7850.67	23.2788	8	13.1304	2.94595	22	11	13	14	0.736927	3.21678	0.216778	19.2857	17.4737	77.312	2.92373	11.1414	8.14142	1.01984	3.38783	0.11413	5.888	92	0.865448	1822.03	3.23156	0.367624	0.0202437	15.3704	0.213327	1.76706	5.87005	3.07243	0.944646	1.23368	0.00673282
85	1	1.8714	4.0563	1.79586	9.50407	2.66001	3.61449	4.90381	1.13812	3.64258	0.642581	7.79809	6.8602	13226.7	40.2385	6	13.4581	5.76781	31	9	12	16	1.13505	3.63857	0.638567	25.4286	22.5263	133.504	2.03073	6.15996	3.15996	1.24511	4.13616	0.0684703	9.92	155	0.854685	2612.28	3.79745	0.255488	0.00839678	53.7363	0.31449	2.13111	7.0794	5.77596	0.970225	1.12966	0.00851965
86	0	1.32267	3.15007	1.27455	7.04028	2.16259	2.86857	4.19194	0.879321	3.13139	0.131389	5.6339	4.73964	5632	13.3059	5	10.6061	4.11162	23	7	10	14	0.824109	3.05852	0.0585214	18.5714	15.6842	44.8	2.37638	7.78086	4.78086	1.09205	3.62773	0.0922865	4.224	66	0.955581	1322.41	3.19417	0.299226	0.0199457	30.7839	0.216734	1.74333	5.79121	4.46986	0.95674	1.17304	0.0133009
87	0	1.34111	2.46313	0.949932	5.43093	1.84331	2.09404	2.97704	1.32646	4.14841	1.14841	4.27025	3.51358	5632	10.4043	5	8.36364	3.0582	18	6	7	10	1.33251	4.21199	1.21199	14.1429	11.7368	35.328	3.62872	16.529	13.529	0.968778	3.21821	0.138659	4.224	66	0.901183	1402.23	3.01234	0.360077	0.0258679	20.2506	0.1504	1.6603	5.51538	3.47538	0.947132	1.23466	0.0189793
88	1	3.10913	6.1939	2.42783	13.2639	4.2892	5.47363	7.49413	1.03791	3.29853	0.298527	11.3386	9.98675	8618.67	40.0374	10	20.3267	7.78817	43	14	18	24.5	1.03208	3.33369	0.333687	36.8571	32.4737	131.392	1.50538	4.00355	1.00355	1.36885	4.54723	0.0504852	6.464	101	0.917527	1828.94	3.53429	0.208395	0.0101459	103.201	0.277741	2.02262	6.719	8.13656	0.977366	1.10181	0.0034541
89	1	2.42215	3.55377	0.70105	5.38928	3.03677	3.45762	3.97232	0.638635	2.79886	-0.201144	4.68397	4.2411	6144	16.3758	8	11.7917	2.24807	18	10	12	13	0.619881	2.74648	-0.253518	15.2857	14	54.336	2.8725	9.98466	6.98466	0.922369	3.06404	0.135031	4.608	72	0.861562	1554.31	2.96465	0.403161	0.0275517	9.39643	0.166475	1.62172	5.38723	2.44822	0.93864	1.25104	0.00798449
90	1	2.75073	6.15182	2.824	13.6891	3.85731	5.09143	8.32805	0.978681	2.92346	-0.0765381	11.8765	9.66832	7509.33	34.6471	9	20.2045	8.98377	44	13	17	26.75	0.978394	2.93844	-0.0615595	38.5714	31.3684	113.792	2.60619	10.5784	7.57844	1.33458	4.43336	0.0606921	5.632	88	0.877422	1744.69	3.22809	0.214559	0.0128358	101.586	0.406315	1.93251	6.41967	8.06106	0.976352	1.10695	0.00386796
91	1	2.20973	4.39686	1.48219	8.16484	3.30559	4.08422	5.4216	0.797475	2.81251	-0.18749	7.02161	6.30553	9130.67	30.1097	8	14.514	4.73279	27	11	14	18	0.812342	2.88505	-0.114953	23	20.6316	99.392	2.16097	6.84401	3.84401	1.18178	3.9258	0.0766006	6.848	107	0.875123	1992.77	3.43642	0.277129	0.0123957	36.9796	0.283819	1.95443	6.49247	4.90003	0.96756	1.13325	0.00628511
92	1	1.2351	2.96246	0.813198	4.86793	2.33551	2.81206	3.53989	0.231389	2.34878	-0.651223	4.01858	3.7577	6144	13.651	4	9.98611	2.66923	16	8	9.5	12	0.190154	2.29796	-0.702041	13.4286	12.5789	46.016	2.86391	10.7092	7.70923	1.00021	3.32263	0.116512	4.608	72	0.834767	1604.21	2.87245	0.393903	0.0276356	9.59333	0.269449	1.62077	5.38408	2.50716	0.950418	1.20861	0.012993
93	1	2.38771	4.68938	1.58357	9.0457	3.4043	4.16046	5.55042	0.941167	3.15095	0.150952	7.63961	6.73213	8448	29.7119	8	15.4949	5.06598	29	11	14	18	0.932486	3.14453	0.144529	25	22.0526	98.176	2.11258	6.44274	3.44274	1.18585	3.93931	0.0764208	6.336	99	0.879448	1882.86	3.3651	0.264965	0.0131229	47.2159	0.218679	1.92622	6.39877	5.51334	0.966578	1.14164	0.0054517
94	0	1.65057	3.02004	0.998366	6.01822	2.20106	2.6663	3.47435	1.00824	3.25109	0.251091	5.16366	4.53032	6997.33	15.8492	6	10.1341	3.23005	20	7.75	9	12	1.03659	3.35379	0.353793	17.1429	15	53.184	3.26152	13.8309	10.8309	0.992864	3.29822	0.124033	5.248	82	0.899828	1623.01	3.2335	0.342124	0.0214323	18.1192	0.265648	1.73106	5.75044	3.37208	0.957015	1.18125	0.0124073
95	1	1.38991	2.49444	0.563695	3.87322	2.1034	2.34895	2.84546	0.485093	2.78058	-0.219415	3.4739	3.16932	5802.67	10.8558	5	8.52941	1.80254	13	7	8	10	0.389207	2.6953	-0.304702	11.5714	10.6316	37.12	3.4308	14.3565	11.3565	0.850923	2.8267	0.161765	4.352	68	0.910989	1415.02	3.07557	0.4491	0.03883	5.77887	0.196215	1.48765	4.94187	1.93054	0.925481	1.33558	0.0158528
96	1	1.29493	2.24558	0.768485	4.71374	1.64319	2.0503	2.63645	1.23628	4.21588	1.21588	3.74604	3.18388	5888	9.91648	5	7.68116	2.44649	16	6	7	9	1.22655	4.29959	1.29959	12.5714	10.6316	33.92	3.26465	12.8164	9.81641	0.881533	2.92839	0.151859	4.416	69	0.898049	1449.45	3.04667	0.397039	0.0292561	11.8309	0.190709	1.59933	5.31286	2.66954	0.93928	1.25428	0.0213877
97	0	1.08876	2.37451	0.73412	4.36151	1.78014	2.19045	2.8261	0.81091	3.11484	0.114845	3.65352	3.18501	5802.67	10.3339	4	8.07353	2.38449	14	6	8	9.75	0.719897	2.9201	-0.0799043	12.1429	10.7368	35.136	2.88211	10.3709	7.37086	0.938847	3.11878	0.13019	4.352	68	0.906766	1421.61	3.06131	0.404949	0.02706	9.75626	0.241964	1.62612	5.40185	2.49384	0.936643	1.27661	0.0194405
98	1	2.02128	3.06658	0.542668	4.34828	2.73719	3.03302	3.40802	0.272839	2.71063	-0.289371	3.91436	3.63068	5546.67	12.757	7	10.2923	1.70721	14	9	10	11	0.263576	2.6256	-0.374398	12.8571	11.9474	42.816	3.6502	16.6052	13.6052	0.829181	2.75448	0.169704	4.16	65	0.909363	1375.55	3.02425	0.467255	0.0350942	4.77677	0.235225	1.50666	5.00501	1.77337	0.918798	1.33713	0.0103541
99	1	1.64086	4.5403	2.04969	10.3199	3.04064	3.86481	5.67574	0.924326	2.99076	-0.00924241	8.77085	7.70287	8618.67	29.3485	6	15.0198	6.6063	34	10	13	18.5	0.925682	3.00875	0.00874513	28.7143	25.2105	97.088	2.12488	7.83501	4.83501	1.31804	4.37843	0.0587197	6.464	101	0.927404	1809.46	3.57233	0.224343	0.0103123	74.1178	0.265712	2.01714	6.70079	6.94865	0.976803	1.09279	0.00727812
100	1	2.13674	3.94265	0.773522	5.66032	3.34979	3.85744	4.48494	0.186306	2.37159	-0.628412	5.3174	5.07747	11776	34.8215	7	13.0942	2.51629	19	11	13	15	0.237393	2.46974	-0.530263	17.7143	16.8421	115.648	2.51292	8.0567	5.0567	0.999526	3.32035	0.111951	8.832	138	0.840348	2458.84	3.59193	0.397337	0.0189984	9.03331	0.310402	1.79024	5.94705	2.43974	0.937963	1.29241	0.00661236
101	1	3.00901	6.7598	3.41604	14.832	3.92673	5.3707	8.96327	0.847885	2.50063	-0.499374	12.6089	11.3008	7680	38.9364	10	22.0778	10.9283	48	13	18	29.25	0.839258	2.48435	-0.515654	40.7143	36.5789	127.168	1.97535	7.24951	4.24951	1.39741	4.6421	0.0493827	5.76	90	0.880058	1765.72	3.26213	0.193403	0.0115408	143.537	0.425965	1.96345	6.52244	9.55437	0.979391	1.08244	0.00374758
102	0	1.70528	3.74402	1.42554	8.02658	2.70166	3.41383	4.49188	0.967258	3.36484	0.364843	6.59618	5.68462	8021.33	22.524	6	12.5	4.56105	26	9	11	15	0.928341	3.27576	0.275757	21.5714	18.6316	75.2	2.60878	10.3448	7.3448	1.16833	3.88112	0.0828429	6.016	94	0.927681	1724.34	3.48886	0.285443	0.0140895	35.3349	0.268053	1.90013	6.3121	4.72106	0.967845	1.13274	0.00906851
103	1	2.49718	5.03346	1.51711	8.74376	3.84349	4.72655	6.16334	0.489938	2.39007	-0.60993	7.6937	6.89421	6058.67	22.8721	8	16.5493	4.86664	28	13	16	20	0.459476	2.34391	-0.656089	25	22.4211	75.2	1.74304	5.18111	2.18111	1.24242	4.12721	0.0636778	4.544	71	0.908003	1461.13	3.10992	0.255046	0.0147525	37.5953	0.277427	1.85105	6.14907	5.01646	0.983203	1.06719	0.00473847
104	1	2.55758	4.75613	1.4589	8.70064	3.37868	4.48261	5.85111	0.620013	2.75134	-0.248661	7.48854	6.64372	7082.67	25.2645	9	15.6988	4.67172	28	11	15	19	0.607626	2.69096	-0.309042	24.2857	21.7368	83.392	2.0759	6.41454	3.41454	1.18895	3.94959	0.0753375	5.312	83	0.849506	1733.1	3.06503	0.267236	0.0146503	37.9273	0.21545	1.87076	6.21452	5.02872	0.970098	1.13163	0.00523162
105	1	1.12522	3.41141	1.49332	8.42069	2.3273	2.96369	4.11965	1.24349	4.06737	1.06737	7.26517	6.45034	20053.3	51.3076	4	11.4426	4.75617	27	8	10	14	1.21635	3.97847	0.978471	23.7143	21.1579	172.096	2.52298	8.84376	5.84376	1.19026	3.95394	0.0819737	15.04	235	0.785401	3751.67	4.00888	0.304408	0.00880873	31.3125	0.411034	2.15407	7.15566	4.33853	0.961592	1.1645	0.0115448
106	1	2.11317	4.37715	1.64618	8.62685	3.09991	3.8714	5.53926	0.825595	2.92603	-0.0739676	7.14233	6.11014	5461.33	17.9288	7	14.4844	5.28853	28	10	13	18	0.791924	2.89476	-0.10524	23.2857	20.0526	59.328	1.93193	5.86671	2.86671	1.22603	4.07278	0.0678711	4.096	64	0.940541	1316.27	3.11182	0.245788	0.0169768	54.1891	0.170815	1.79616	5.96672	5.95151	0.973413	1.10635	0.00686041
107	1	1.60497	3.79955	1.09484	6.5109	2.92177	3.56983	4.58672	0.521723	2.45686	-0.543144	5.6765	5.08547	9898.67	28.2078	6	12.6724	3.46105	21	10	12	15	0.566333	2.48256	-0.517441	18.7143	16.7895	94.08	2.48016	8.69592	5.69592	1.08338	3.59892	0.0945303	7.424	116	0.834292	2205.93	3.36548	0.321895	0.0148709	20.3684	0.212581	1.88936	6.27633	3.65783	0.960535	1.17564	0.00775379
108	1	1.50418	5.32658	3.10959	15.6379	3.01962	4.23699	7.2956	1.16212	3.67273	0.672725	12.4993	10.3828	9216	36.8174	5	17.5556	10.0253	51	10	14	24	1.15857	3.67001	0.670007	40.5714	33.7895	121.344	1.64679	5.06527	2.06527	1.42217	4.72436	0.0459534	6.912	108	0.905347	1938.23	3.56614	0.177013	0.00867356	175.472	0.25901	2.08122	6.91365	10.4761	0.987932	1.04827	0.00706944
109	1	1.59353	3.92394	1.47978	8.17359	2.81991	3.42339	4.87596	0.916155	3.11718	0.11718	6.94613	6.24529	11434.7	33.6517	6	13.0821	4.78968	27	9.75	11	16	0.963185	3.24385	0.243852	23.1429	20.6316	112.192	2.61154	10.239	7.239	1.17933	3.91765	0.0809757	8.576	134	0.882298	2296.46	3.73444	0.284124	0.0111965	36.3607	0.319641	2.01666	6.6992	4.80654	0.962003	1.1604	0.00821717
110	1	1.54058	2.94043	0.749273	4.46537	2.33838	2.80606	3.37799	0.379246	2.29493	-0.705067	4.13607	3.86578	8277.33	18.2542	5	9.86598	2.42253	15	8	9	11	0.391656	2.40878	-0.591222	13.8571	12.8421	61.248	2.7736	9.96566	6.96566	0.962399	3.19702	0.121692	6.208	97	0.91702	1781.31	3.48507	0.384677	0.0210002	9.62983	0.219904	1.73449	5.76184	2.53043	0.947451	1.21019	0.0124535
111	1	2.38102	8.16168	4.68563	21.2862	4.44901	6.64024	10.9414	1.01186	3.06654	0.0665358	19.1933	17.4494	16810.7	102.902	8	26.5584	14.7862	64	15	22	36	0.963464	2.8965	-0.103503	60.2857	55.5789	334.848	1.49184	4.59396	1.59396	1.57032	5.2165	0.0337808	12.608	197	0.845859	3097.07	4.07095	0.167049	0.00472219	257.247	0.467281	2.3548	7.82248	12.5659	0.980425	1.0783	0.00306125
112	1	1.42229	3.07192	1.1311	6.49472	2.27976	2.65264	3.68474	0.965651	3.32464	0.324643	5.4734	4.75892	10325.3	23.789	5	10.3636	3.64544	21	8	9	12	0.946796	3.30596	0.305956	18.1429	15.7368	80.256	2.92517	11.6058	8.60579	1.08554	3.60607	0.101837	7.744	121	0.854253	2215.85	3.49482	0.325938	0.0148466	22.3281	0.279086	1.90402	6.32503	3.74612	0.957152	1.17456	0.0128673
113	0	2.22631	4.13711	1.27732	7.62913	3.17901	3.80078	4.8663	0.925469	3.16076	0.160764	6.52063	5.83431	9472	29.3901	8	13.7027	4.13204	25	11	13	16	0.918429	3.10538	0.10538	21.4286	19.1579	97.344	2.32271	7.43632	4.43632	1.125	3.73717	0.0872494	7.104	111	0.861128	2075.32	3.42309	0.29811	0.0126631	30.2249	0.23195	1.94712	6.46818	4.39161	0.961517	1.15393	0.00673471
114	1	1.30145	3.21858	1.00947	6.12753	2.50391	3.10109	3.83133	0.60231	3.01315	0.0131541	5.01802	4.29193	5461.33	13.1833	5	10.7812	3.24263	20	8.25	10	13	0.605973	2.93337	-0.0666305	16.4286	14.2105	44.16	2.63349	9.37314	6.37314	1.0744	3.56907	0.0991211	4.096	64	0.897471	1379.44	2.96932	0.332865	0.0222914	20.103	0.152727	1.70303	5.65735	3.59114	0.955225	1.19143	0.011473
115	1	1.72101	3.54176	1.18934	7.30506	2.61391	3.19683	4.18687	1.00675	3.4933	0.493298	6.23967	5.52585	9813.33	26.0673	6	11.8348	3.8356	24	9	11	14	0.989951	3.48566	0.485657	20.4286	18.2105	87.104	2.43415	8.0451	5.0451	1.11886	3.71678	0.0905104	7.36	115	0.898808	2035.8	3.61528	0.327431	0.0135378	23.6091	0.30831	1.93187	6.41752	3.83621	0.950832	1.2105	0.00927604
116	1	1.84543	3.2279	0.998509	6.27335	2.43338	3.0129	3.88779	0.826296	3.18066	0.180658	5.25257	4.54992	7765.33	18.7993	6	10.8352	3.20461	21	8	10	13	0.792553	3.20444	0.204443	17.1429	14.9474	63.104	2.43885	7.5641	4.5641	1.04655	3.47656	0.10349	5.824	91	0.854095	1832.84	3.17758	0.333664	0.018306	18.5136	0.212467	1.79811	5.97319	3.44262	0.963125	1.16369	0.0107711
117	0	1.2575	2.27175	0.681731	4.19606	1.77627	2.11773	2.59052	0.970543	3.2734	0.273397	3.46435	2.96482	5717.33	9.74126	5	7.80597	2.19388	14	6	7	9	1.0618	3.38318	0.383176	11.5714	10.0526	33.472	3.85542	17.844	14.844	0.858563	2.85209	0.170417	4.288	67	0.880643	1449.4	2.95847	0.416909	0.033902	9.51452	0.19955	1.55718	5.17283	2.41399	0.932823	1.2867	0.0197721
118	0	1.23009	2.28453	0.609152	4.01725	1.85603	2.09271	2.61588	0.778422	3.10776	0.10776	3.42779	3.02892	5717.33	9.79606	4	7.86567	1.99922	13	6	7	9	0.779042	3.0683	0.0682973	11.5714	10.2632	33.728	3.87652	18.4792	15.4792	0.863883	2.86976	0.168189	4.288	67	0.927063	1376.82	3.11442	0.427218	0.0324551	7.53608	0.183819	1.56725	5.20631	2.18769	0.929204	1.30133	0.0193061
119	1	1.56884	2.80139	0.994719	6.63531	2.06528	2.46424	3.36415	1.47443	5.01216	2.01216	5.21517	4.36155	7338.67	15.4189	6	9.48837	3.16501	22	7	8	11	1.53809	5.30577	2.30577	17.2857	14.4211	52.224	4.19894	21.9019	18.9019	0.9383	3.11696	0.156842	5.504	86	0.92847	1623.68	3.38982	0.371899	0.025129	18.2876	0.262034	1.69553	5.63242	3.26958	0.937442	1.27269	0.0138799
120	1	2.57269	6.65094	2.19056	12.3952	4.95395	6.1976	7.73047	0.790827	3.00247	0.00247339	10.6319	9.51995	9984	49.8022	9	21.7607	7.01847	40	16	20	25	0.785456	2.96774	-0.0322646	34.2857	30.9474	162.944	1.83415	5.5603	2.5603	1.35414	4.49837	0.0538388	7.488	117	0.840085	2203.29	3.39856	0.219938	0.00934684	81.5043	0.259421	2.06427	6.85734	7.18378	0.977909	1.08836	0.00283767
121	1	1.35013	2.88761	0.837303	5.02405	2.1891	2.83982	3.29582	0.520544	2.66737	-0.332626	4.29752	3.81433	5546.67	12.0124	5	9.83077	2.74881	17	7.5	10	11	0.532323	2.66638	-0.333616	14.4286	12.8947	40.896	2.58413	8.51901	5.51901	1.01406	3.36862	0.110059	4.16	65	0.93159	1342.73	3.09817	0.364512	0.0226667	13.0538	0.224155	1.68839	5.6087	2.92158	0.952821	1.19471	0.0130392
122	1	1.83384	4.05808	1.9523	10.2833	2.63811	3.49557	5.18233	1.28506	4.02973	1.02973	8.04352	6.75858	7765.33	23.6342	6	13.5055	6.28512	33	9	12	17	1.2612	3.93073	0.930731	26.2857	22.2632	78.656	2.29912	7.66699	4.66699	1.22666	4.07487	0.0733003	5.824	91	0.906589	1726.72	3.37287	0.242812	0.012481	74.6134	0.233542	1.94036	6.44573	6.78152	0.973209	1.12354	0.00875737
123	1	1.86748	3.79301	1.2476	7.21001	2.81325	3.47987	4.69998	0.789568	2.952	-0.0480012	6.3911	5.73594	8533.33	24.2752	6	12.64	3.9938	24	9.25	12	15.75	0.784474	2.98434	-0.0156609	20.8571	18.8947	80.896	2.25626	7.19338	4.19338	1.15446	3.83504	0.0826	6.4	100	0.89764	1857.1	3.44623	0.301934	0.0141388	24.7188	0.304647	1.90443	6.32639	4.03936	0.964412	1.14235	0.00821861
124	1	1.41586	2.42385	0.638844	3.8967	1.89679	2.30385	2.87328	0.71769	2.64406	-0.355936	3.30969	2.95047	5973.33	10.8588	5	8.27143	2.09026	13	7	8	10	0.71729	2.67725	-0.322751	11.1429	10	37.056	3.31369	13.5118	10.5118	0.864466	2.8717	0.15551	4.48	70	0.87591	1500.41	2.98585	0.447147	0.0341175	6.19856	0.287577	1.53802	5.10919	1.98817	0.927184	1.30266	0.0174564
125	1	2.26454	5.36009	2.05607	11.4674	3.7878	4.91329	6.43203	0.994266	3.30606	0.30606	9.45917	8.15607	7936	31.9033	8	17.6667	6.58662	37	13	16	21	0.9821	3.30448	0.304476	30.7143	26.5263	105.152	1.78219	5.14648	2.14648	1.27522	4.23618	0.0623193	5.952	93	0.91732	1731.43	3.43762	0.219825	0.0116246	82.4709	0.213172	1.96602	6.53099	7.24144	0.974643	1.10143	0.00456671
126	1	2.41135	4.91138	1.24912	7.57163	3.9112	4.75518	5.91101	0.25606	2.19774	-0.802264	6.41051	5.79298	5546.67	20.4313	8	16.2462	3.99242	25	13	16	19.5	0.248028	2.22868	-0.771316	21.1429	19.1053	67.584	2.314	8.22912	5.22912	1.16348	3.865	0.0797633	4.16	65	0.800132	1563.33	2.66098	0.281633	0.0221158	29.7677	0.0970811	1.70393	5.66035	4.49497	0.97364	1.11123	0.004596
127	0	2.7678	5.54725	1.83292	11.3214	4.05487	4.98688	6.66532	0.899224	3.10126	0.101259	9.62678	8.50832	11349.3	47.2182	9	18.2406	5.88122	37	13.5	16	22	0.906276	3.15216	0.152165	31.4286	27.7368	155.264	1.96594	6.07597	3.07597	1.26126	4.18982	0.0649556	8.512	133	0.816405	2469.45	3.44693	0.258837	0.00938126	53.2587	0.328949	2.07468	6.89194	5.76509	0.970841	1.12954	0.00390132
128	1	1.4181	5.07698	2.68244	13.3395	3.09537	4.09125	6.35089	1.16067	3.66466	0.664665	11.2725	10.0588	16042.7	61.0862	5	16.7287	8.58845	43	10	13.5	21	1.16265	3.66016	0.660155	36.5714	32.6842	201.28	2.01485	6.69264	3.69264	1.40558	4.66923	0.0508148	12.032	188	0.887379	2861.54	4.20472	0.206325	0.00571388	98.0775	0.424582	2.28852	7.60231	7.85919	0.982175	1.07507	0.00662775
129	0	2.57817	4.39583	1.23133	7.99273	3.4073	4.04277	5.35001	0.865349	3.13114	0.131144	6.75466	5.90807	5888	19.412	9	14.5652	3.936	26	11	13	17.5	0.841838	3.05228	0.0522827	22.1429	19.3684	64.32	2.36258	7.74511	4.74511	1.11121	3.69136	0.089267	4.416	69	0.887085	1467.37	3.00948	0.287755	0.0187135	28.352	0.206317	1.77093	5.8829	4.31188	0.976419	1.09432	0.00570727
130	1	1.82559	3.93204	1.1206	6.66257	3.07482	3.74356	4.77769	0.511859	2.47427	-0.525726	6.03737	5.54455	11264	33.2179	6	13.0985	3.62412	22	10	12.5	15.75	0.511624	2.48191	-0.518093	19.8571	18.3684	110.656	2.20754	6.81764	3.81764	1.12831	3.74816	0.0852847	8.448	132	0.845348	2372.93	3.56016	0.317845	0.0122905	21.2284	0.25635	1.97146	6.54904	3.73647	0.957301	1.18242	0.00736428
131	0	1.63668	3.58712	1.28037	7.34055	2.55302	3.38443	4.31629	0.982944	3.46725	0.467249	6.09449	5.25563	7338.67	19.7435	6	11.9767	4.07196	24	9	11	14	1.02739	3.56835	0.568347	19.8571	17.2632	65.92	2.52984	8.55262	5.55262	1.10966	3.68621	0.0930233	5.504	86	0.894879	1684.63	3.26718	0.293585	0.0155267	32.0778	0.202564	1.85834	6.17327	4.47296	0.968334	1.13517	0.00931961
132	0	1.37258	2.17185	0.478067	3.29313	1.77491	2.06552	2.47052	0.551173	2.38784	-0.612156	2.94961	2.75035	12629.3	20.5718	5	7.4527	1.55674	11	6	7	8	0.566232	2.54627	-0.45373	10	9.31579	70.592	3.69956	16.0063	13.0063	0.769895	2.55754	0.191563	9.472	148	0.802616	2697.35	3.51159	0.496494	0.0376335	4.09235	0.198734	1.50105	4.98637	1.59427	0.897378	1.48194	0.0206337
133	0	2.34416	5.19133	2.05599	10.926	3.60097	4.51079	6.21747	1.10174	3.43923	0.439233	9.03195	7.80055	6229.33	24.2539	8	17.0959	6.5421	35	12	15	20	1.08124	3.38679	0.386792	29.1429	25.3684	79.872	2.47497	10.0403	7.0403	1.26149	4.19059	0.0673672	4.672	73	0.944447	1431.01	3.26483	0.233713	0.0149835	75.2844	0.255825	1.85698	6.16875	6.85635	0.978539	1.08584	0.00484247
134	1	2.3926	4.84376	1.30321	7.77463	3.70524	4.75365	6.00056	0.309136	1.95648	-1.04352	6.86905	6.45171	10240	37.2001	8	15.9917	4.17432	25	12	16	20	0.280837	1.92768	-1.07232	22.4286	21.1053	122.816	1.92692	5.51248	2.51248	1.15787	3.84637	0.0768056	7.68	120	0.888877	2117.79	3.62642	0.297919	0.0121327	26.8996	0.260385	1.96646	6.53244	4.21424	0.962207	1.16377	0.00485634
135	1	2.15145	5.00249	1.81458	9.76576	3.54244	4.62538	6.26665	0.710079	2.67553	-0.324469	8.65119	7.77745	14592	54.7473	7	16.4971	5.77692	32	12	15	21	0.711306	2.68125	-0.318749	28.1429	25.3158	180.544	1.89855	6.20734	3.20734	1.29162	4.29065	0.0600869	10.944	171	0.821259	2902.61	3.77041	0.278976	0.00812569	37.2447	0.46846	2.14528	7.12647	4.88339	0.96273	1.15331	0.00519046
136	1	2.07757	5.43909	1.74634	9.88792	3.99961	5.27541	6.63639	0.431776	2.27034	-0.729655	7.93468	7.59166	10410.7	42.4684	7	17.8934	5.57778	32	13	17	22	0.436468	2.27679	-0.723208	25.7143	24.7368	139.712	2.12509	7.28528	4.28528	1.26745	4.21038	0.0649019	7.808	122	0.880234	2162.28	3.611	0.253755	0.0101657	44.8566	0.267923	2.04209	6.78368	5.47785	0.969109	1.13096	0.00421406
137	1	2.39771	5.76674	1.73543	9.41894	4.40297	5.63236	7.20558	-0.0637607	2.11419	-0.885813	8.07725	7.26005	6314.67	27.3113	8	18.9595	5.56397	31	15	18.5	24	-0.0659304	2.12852	-0.871477	26.4286	23.8947	89.792	1.34729	3.23501	0.235009	1.2684	4.21355	0.0580716	4.736	74	0.864728	1577.17	3.00284	0.249087	0.0154261	49.6285	0.191722	1.83823	6.10646	5.64915	0.975336	1.09865	0.00388068
138	1	2.68892	6.50742	1.73176	10.58	5.19665	6.46189	7.64476	0.0779162	2.52832	-0.471676	9.00491	7.90642	6826.67	33.318	9	21.3125	5.54435	34	17	21	25	0.083836	2.47911	-0.520889	29.2857	25.7368	109.12	1.70667	4.89684	1.89684	1.30138	4.3231	0.058125	5.12	80	0.807633	1778.76	2.87841	0.225919	0.0148014	54.7087	0.140763	1.85939	6.17676	6.10261	0.981166	1.07533	0.00282614
139	1	2.0984	4.26512	1.45783	9.04407	3.18067	3.84033	5.0007	1.0436	3.45615	0.456147	7.67383	6.78223	10410.7	33.302	7	14.1721	4.66359	29	11	13	16.25	1.04686	3.43578	0.435776	25	22.2105	110.656	3.35715	16.5825	13.5825	1.17134	3.8911	0.0896264	7.808	122	0.89673	2122.51	3.67867	0.292925	0.0119943	35.1802	0.295738	1.99373	6.62302	4.70775	0.957376	1.17358	0.00647506
140	1	2.23794	4.44361	1.46002	8.26405	3.29061	4.09414	5.19344	0.908621	3.17557	0.175573	6.88199	5.97964	5802.67	19.3386	8	14.75	4.67589	27	11	13.5	17	0.935736	3.23711	0.23711	22.7143	19.7368	64.192	2.11691	6.69391	3.69391	1.17231	3.89434	0.0769896	4.352	68	0.944067	1365.44	3.18724	0.266349	0.0175702	43.6844	0.169536	1.79137	5.95079	5.29092	0.972884	1.10846	0.00595651
141	1	3.52666	7.43359	2.36483	13.7396	5.60062	6.97175	8.91078	0.611984	2.62307	-0.376933	11.8131	10.8099	12202.7	68.0322	12	24.2867	7.61267	44	18	23	29	0.601468	2.6007	-0.399296	38.2857	35.1053	222.272	1.16339	3.22699	0.22699	1.41932	4.71489	0.0428872	9.152	143	0.761054	2780.22	3.29182	0.201726	0.00741125	94.8988	0.27184	2.15915	7.17253	7.8491	0.982047	1.07429	0.00226051
142	1	1.75234	3.94244	1.71939	8.93521	2.50706	3.43528	4.9346	0.948064	3.01302	0.0130242	7.72278	6.91424	13056	38.6043	6	13.085	5.45804	29	9	11	16	0.943881	3.01576	0.0157583	25.1429	22.4737	128.128	2.27699	7.78449	4.78449	1.22591	4.07238	0.072408	9.792	153	0.90363	2449.48	3.99758	0.273074	0.00859996	42.6834	0.367523	2.12201	7.04916	5.22192	0.963541	1.15562	0.00892419
143	0	1.58472	2.9794	0.88376	5.40144	2.27199	2.78628	3.62793	0.697892	2.68855	-0.311453	4.76426	4.27742	8874.67	19.8309	6	10.0288	2.79235	18	8	9	12	0.706965	2.83513	-0.164866	15.7143	14.1053	66.752	2.74929	9.4781	6.4781	0.979931	3.25526	0.119268	6.656	104	0.839154	2039.16	3.26409	0.3615	0.019302	13.4468	0.234775	1.77528	5.89734	2.97492	0.947579	1.21763	0.0123613
144	0	2.00067	3.85679	1.24482	7.24053	2.88756	3.48613	4.55228	0.974903	3.39482	0.394822	6.13561	5.39121	5973.33	17.2784	7	12.8714	3.97104	24	10	12	15	0.957455	3.36479	0.364791	20.1429	17.6842	57.664	2.60725	9.61845	6.61845	1.11037	3.68858	0.0926531	4.48	70	0.891651	1473.92	3.03951	0.290423	0.0190944	31.0323	0.186787	1.76856	5.87502	4.45313	0.968477	1.12609	0.00769279
145	0	1.62316	2.61463	0.581313	3.96514	2.0952	2.54571	3.00201	0.499143	2.26931	-0.730693	3.58704	3.28572	7509.33	14.7256	6	8.92045	1.86	13	7	9	10	0.455081	2.20218	-0.797825	12.1429	10.9474	50.24	3.32685	13.5886	10.5886	0.835218	2.77453	0.162448	5.632	88	0.881334	1736.94	3.24248	0.455223	0.031038	5.47779	0.247656	1.56462	5.19755	1.88356	0.920915	1.33984	0.0143009
146	1	2.92062	4.88045	1.24311	8.00546	3.87787	4.75551	5.71457	0.351413	2.25111	-0.748894	7.05777	6.33515	5546.67	20.3027	10	16.1077	3.97733	26	13	16	19	0.382601	2.2476	-0.752404	23.1429	20.7895	67.008	2.25616	7.3187	4.3187	1.13112	3.7575	0.0840237	4.16	65	0.928866	1346.67	3.08911	0.287375	0.0192037	27.0474	0.195577	1.75298	5.82328	4.27231	0.971143	1.11543	0.00464063
147	0	1.53418	2.90225	0.739881	5.27758	2.32113	2.80845	3.37069	0.747817	3.30689	0.306895	4.54375	4.07722	10752	23.4038	5	9.7619	2.36183	17	8	9	11	0.65405	3.14448	0.144481	15	13.5263	78.72	3.03271	11.2696	8.2696	0.951847	3.16197	0.132527	8.064	126	0.830697	2341.04	3.44463	0.415471	0.0212337	9.1513	0.262197	1.76071	5.84894	2.38208	0.929084	1.31477	0.0125106
148	1	2.62134	5.15695	1.80935	10.6405	3.72956	4.44603	6.23259	0.891378	2.95247	-0.0475258	9.21132	8.26187	16128	62.3784	9	16.9735	5.80406	35	12	15	20	0.900703	2.99337	-0.00663043	30	26.8947	205.312	2.19101	7.71723	4.71723	1.26978	4.21811	0.0653117	12.096	189	0.815169	3126.06	3.8694	0.270718	0.00792512	51.3618	0.330195	2.18393	7.25485	5.62135	0.962489	1.16371	0.0046685
149	1	0.733068	3.61135	1.7756	9.52065	2.21461	3.16328	4.59862	0.914144	3.15075	0.150749	8.07387	7.24103	27562.7	74.6538	3	12.065	5.67097	31	8	11	15	0.904544	3.12478	0.124783	26.2857	23.6842	249.408	1.95522	6.04665	3.04665	1.28159	4.25734	0.0635586	20.672	323	0.871363	4180.29	4.94511	0.293928	0.00613491	32.1669	0.527861	2.30286	7.64993	4.50253	0.957655	1.18763	0.0128408
150	1	1.97781	4.69216	2.05451	11.2645	3.12854	4.00057	5.88399	1.15076	3.7763	0.776299	8.80961	7.46056	7765.33	27.3272	7	15.5495	6.57211	37	11	13	19	1.15207	3.80091	0.80091	28.7143	24.4211	90.56	1.96928	5.87586	2.87586	1.26824	4.213	0.0646057	5.824	91	0.901678	1736.12	3.3546	0.233743	0.012675	75.7031	0.279285	1.93717	6.43515	6.76934	0.976053	1.09579	0.00629083
151	1	2.18606	5.43631	2.49962	12.1417	3.28106	4.95415	6.82552	0.783031	2.66963	-0.330365	10.4709	9.26988	10752	43.8384	7	17.9127	7.94327	39	11	16	22.25	0.771809	2.65727	-0.342729	33.8571	30.0526	144.448	1.21564	2.98438	-0.0156191	1.37597	4.57088	0.047745	8.064	126	0.910548	2135.74	3.77574	0.212862	0.00786632	91.7125	0.358789	2.12923	7.07314	7.63441	0.977106	1.09158	0.00534271
152	1	1.6597	2.70506	0.519611	4.06097	2.29533	2.61668	3.0934	0.510619	2.78533	-0.214666	3.55297	3.22629	5717.33	11.5993	6	9.1791	1.67444	13	8	9	10	0.498118	2.60787	-0.392129	11.8571	10.7895	39.36	3.95421	19.0402	16.0402	0.802411	2.66555	0.18601	4.288	67	0.868003	1470.5	2.91601	0.465206	0.0402711	5.13276	0.160966	1.45781	4.84274	1.81091	0.926086	1.31884	0.0131671
153	0	1.65894	2.88805	0.688637	4.66296	2.37804	2.74018	3.37651	0.684858	2.85776	-0.142239	4.17075	3.88913	10752	23.2892	6	9.74603	2.21802	15	8	9	11	0.675215	2.73833	-0.261666	13.8571	12.8947	78.592	3.28007	13.4075	10.4075	0.901428	2.99448	0.145377	8.064	126	0.831943	2337.53	3.44979	0.440952	0.0254432	7.28878	0.336168	1.68289	5.59044	2.14548	0.91474	1.37745	0.012191
154	1	3.4718	7.45187	2.5116	13.6122	5.28348	6.94984	9.28495	0.487353	2.16447	-0.835534	12.3194	11.9249	22869.3	127.815	12	24.347	8.01741	44	17.25	23	30	0.47807	2.15249	-0.847514	39.7143	38.5789	417.6	1.17237	3.57664	0.576638	1.43743	4.77502	0.0409891	17.152	268	0.85932	3742.88	4.58257	0.223474	0.00419089	72.6251	0.444566	2.4241	8.05268	6.84869	0.976759	1.09964	0.00232391
155	1	1.79211	3.82847	1.08465	7.01735	3.02288	3.61383	4.57431	0.586047	2.81943	-0.180567	6.12278	5.55482	14848	42.6338	6	12.7759	3.50882	23	10	12	15	0.545104	2.75011	-0.249894	20	18.2632	142.272	2.33223	7.56619	4.56619	1.11419	3.70127	0.089642	11.136	174	0.879977	2740.52	4.06347	0.349171	0.0116547	16.7946	0.348555	2.00685	6.66661	3.26605	0.945358	1.23937	0.00770726
156	1	2.80212	6.22666	2.50297	11.5831	4.09356	5.81947	8.1911	0.549762	2.13392	-0.866076	9.43187	8.95619	8789.33	41.0461	9	20.466	8.053	38	14	19	27	0.546319	2.14713	-0.852867	30.7143	29.2105	134.912	1.50847	4.31786	1.31786	1.34334	4.46247	0.05156	6.592	103	0.8115	2095.11	3.14637	0.213056	0.0109361	79.2091	0.376083	1.99088	6.61355	7.20911	0.979533	1.08529	0.00374442
157	1	3.29139	7.08323	2.67233	15.1321	4.97504	6.26882	8.85208	0.844585	2.79878	-0.201222	13.479	12.2117	18602.7	98.8253	11	23.1468	8.52931	49	16	20.5	29	0.844417	2.80451	-0.195487	43.5714	39.4737	322.944	1.49842	4.51082	1.51082	1.42329	4.72807	0.0450299	13.952	218	0.7907	3544.57	3.93617	0.216829	0.00527965	93.2858	0.423235	2.32462	7.7222	7.62915	0.976462	1.09911	0.00264719
158	1	2.1749	4.80681	2.07963	10.2389	3.02434	4.38734	5.93605	0.819602	2.70355	-0.296452	8.21496	7.37269	8192	29.5331	7	15.8438	6.62119	33	10	14.5	19.75	0.796739	2.65509	-0.344905	26.7143	23.9474	97.344	1.95153	6.29277	3.29277	1.29562	4.30395	0.0603299	6.144	96	0.872425	1859.47	3.30416	0.217959	0.0108963	74.8986	0.233257	1.98641	6.5987	7.0201	0.981272	1.07491	0.00629152
159	1	0.868594	4.4969	2.36116	10.0935	2.4795	3.91791	6.38201	0.556331	2.07848	-0.921522	9.37896	8.90122	38656	130.374	3	14.9051	7.58396	33	8	13	21	0.549339	2.08253	-0.917468	30.7143	29.1053	432.128	1.55533	5.08916	2.08916	1.39955	4.6492	0.0462602	28.992	453	0.829836	5499.76	5.2715	0.28983	0.0041681	34.9986	0.689125	2.46756	8.19704	4.67799	0.95898	1.19524	0.0102066
Table S1 All original data about extracted features from an internal validation cohort (LN = 69)
Index	Label（LNM-:0,LNM+:1）	CONVENTIONAL_SUVbwmin	CONVENTIONAL_SUVbwmean	CONVENTIONAL_SUVbwstd	CONVENTIONAL_SUVbwmax	CONVENTIONAL_SUVbwQ1	CONVENTIONAL_SUVbwQ2	CONVENTIONAL_SUVbwQ3	CONVENTIONAL_SUVbwSkewness	CONVENTIONAL_SUVbwKurtosis	CONVENTIONAL_SUVbwExcessKurtosis	CONVENTIONAL_SUVbwpeakSphere0.5mL.value.only.for.PET.or.NM.	CONVENTIONAL_SUVbwpeakSphere1mL.value.only.for.PET.or.NM.	CONVENTIONAL_SUVbwcalciumAgatstonScore.onlyForCT.	CONVENTIONAL_TLG.mL..onlyForPETorNM.	DISCRETIZED_SUVbwmin	DISCRETIZED_SUVbwmean	DISCRETIZED_SUVbwstd	DISCRETIZED_SUVbwmax	DISCRETIZED_SUVbwQ1	DISCRETIZED_SUVbwQ2	DISCRETIZED_SUVbwQ3	DISCRETIZED_SUVbwSkewness	DISCRETIZED_SUVbwKurtosis	DISCRETIZED_SUVbwExcessKurtosis	DISCRETIZED_SUVbwpeakSphere0.5mL.value.only.for.PET.or.NM.	DISCRETIZED_SUVbwpeakSphere1mL.value.only.for.PET.or.NM.	DISCRETIZED_TLG.mL..onlyForPETorNM.	DISCRETIZED_HISTO_Skewness	DISCRETIZED_HISTO_Kurtosis	DISCRETIZED_HISTO_ExcessKurtosis	DISCRETIZED_HISTO_Entropy_log10	DISCRETIZED_HISTO_Entropy_log2	DISCRETIZED_HISTO_Energy..Uniformity.	SHAPE_Volume.mL.	SHAPE_Volume.vx.	SHAPE_Sphericity.onlyFor3DROI..	SHAPE_Surface.mm2..onlyFor3DROI.	SHAPE_Compacity.onlyFor3DROI.	GLCM_Homogeneity..InverseDifference.	GLCM_Energy..AngularSecondMoment.	GLCM_Contrast..Variance.	GLCM_Correlation	GLCM_Entropy_log10	GLCM_Entropy_log2..JointEntropy.	GLCM_Dissimilarity	GLRLM_SRE	GLRLM_LRE	GLRLM_LGRE
1	0	1.49906	2.45454	0.685001	4.9317	1.92678	2.3097	2.86438	1.066	4.01439	1.01439	3.83883	3.19751	7338.67	13.5098	5	8.37209	2.20489	16	7	8	10	1.02062	3.84963	0.849633	12.8571	10.7895	46.08	3.32129	13.3726	10.3726	0.89136	2.96103	0.151704	5.504	86	0.820535	1837.27	2.99575	0.412115	0.028276	9.55537	0.173774	1.62131	5.38586	2.41015	0.940647	1.26905	0.0169332
2	0	2.09593	2.97255	0.577785	4.69046	2.54079	2.77964	3.34393	0.943659	3.3354	0.335403	4.0076	3.58938	5717.33	12.7463	7	10.0746	1.87133	16	9	9	11	0.943923	3.47044	0.470436	13.2857	12.0526	43.2	4.43665	24.8205	21.8205	0.811172	2.69465	0.194475	4.288	67	0.942344	1354.5	3.16575	0.444918	0.0398813	7.21573	0.132501	1.50204	4.98966	2.12139	0.914216	1.39657	0.0107637
3	1	0.893008	2.41189	1.07373	6.21143	1.58985	2.07004	3.08986	1.17925	4.15411	1.15411	5.40334	4.8117	26112	47.2344	3	8.21569	3.44981	20	6	7	10	1.16517	4.14352	1.14352	17.8571	15.8947	160.896	3.08738	12.5175	9.51754	1.04786	3.48092	0.112457	19.584	306	0.829693	4234.81	4.62453	0.379224	0.0133467	14.7239	0.436789	1.99789	6.63685	2.97499	0.929833	1.33334	0.0226593
4	0	1.53616	2.97084	0.743669	4.88522	2.48382	2.90128	3.24567	0.728191	3.42557	0.425568	4.10871	3.69293	5802.67	12.9291	5	10	2.41929	16	8.25	10	11	0.685447	3.46774	0.467741	13.5714	12.2632	43.52	3.42328	14.6918	11.6918	0.93646	3.11085	0.141003	4.352	68	0.947893	1359.93	3.20016	0.393601	0.028639	12.2287	0.138486	1.61689	5.37118	2.71124	0.941922	1.24894	0.0120328
5	0	2.58721	3.56579	0.583432	5.56934	3.15783	3.45791	3.86371	0.959543	3.75629	0.756285	4.69598	3.63155	7253.33	19.3979	9	11.9176	1.87373	18	11	12	13	0.849079	3.37803	0.378034	15.4286	12	64.832	3.64324	15.5752	12.5752	0.829008	2.7539	0.17481	5.44	85	0.72736	2056.53	2.64524	0.480966	0.0405938	5.7517	0.273171	1.48981	4.94904	1.83998	0.914438	1.3707	0.00753755
6	0	1.62621	3.73393	1.39039	7.58549	2.68776	3.26805	4.67187	0.911313	3.22731	0.227311	6.21245	5.30127	5802.67	16.2501	6	12.4118	4.38659	25	9	11	15	0.961179	3.36233	0.362328	20.2857	17.3158	54.016	2.54857	9.0236	6.0236	1.1611	3.8571	0.0843426	4.352	68	0.914839	1409.07	3.08856	0.282287	0.0181271	36.7812	0.205934	1.78054	5.91481	4.8237	0.97015	1.1194	0.00898175
7	0	2.23842	3.4566	1.08891	6.89233	2.64434	3.08033	4.13105	1.11722	3.56831	0.568314	5.57744	4.73866	5888	15.2643	8	11.5217	3.5288	23	9	10	14	1.17986	3.75461	0.754605	18.5714	15.6316	50.88	3.16954	12.5868	9.58678	1.00114	3.32572	0.122873	4.416	69	0.908152	1433.33	3.08095	0.324427	0.0219727	25.6612	0.171697	1.70967	5.67941	3.99814	0.954769	1.18672	0.00925499
8	0	2.17098	2.89601	0.374836	3.87616	2.6562	2.83087	3.09982	0.498802	3.00408	0.00408352	3.55335	3.33302	6400	13.9009	7	9.74667	1.21209	13	9	10	10	0.53881	3.19483	0.194825	12	11.1579	46.784	4.49534	22.9187	19.9187	0.682652	2.26772	0.248711	4.8	75	0.888049	1549.56	3.09766	0.54146	0.0634878	2.61662	0.197178	1.29346	4.29679	1.27306	0.892686	1.51658	0.0110522
9	0	1.95345	3.0762	0.627502	4.63605	2.61308	2.90983	3.45754	0.764762	2.95303	-0.0469688	4.1443	3.84104	7253.33	16.7346	7	10.3765	1.99986	15	9	10	12	0.728854	2.85006	-0.149938	13.7143	12.7895	56.448	3.88298	18.8155	15.8155	0.856526	2.84532	0.167059	5.44	85	0.912854	1638.64	3.31984	0.42252	0.0309895	7.59694	0.172174	1.59196	5.28837	2.20246	0.931913	1.28199	0.0103495
10	0	1.44339	2.37151	0.603608	4.19616	1.92219	2.19719	2.72625	1.02239	3.58409	0.584094	3.50936	3.08279	7168	12.7493	5	8.10714	1.99415	14	7	8	9	0.942071	3.54658	0.546585	11.8571	10.4211	43.584	3.68321	16.729	13.729	0.860737	2.85931	0.165533	5.376	84	0.870242	1705.36	3.15241	0.419118	0.0301705	7.94558	0.159512	1.59754	5.30691	2.24036	0.938181	1.27189	0.0178633
11	0	1.81908	3.00336	0.694869	4.65744	2.47101	2.82534	3.46239	0.548466	2.49915	-0.500855	4.17384	3.82416	12288	27.679	6	10.1042	2.21961	15	8	10	12	0.524006	2.4883	-0.511698	13.8571	12.6842	93.12	2.85449	10.2578	7.25779	0.917066	3.04643	0.133198	9.216	144	0.782973	2714.98	3.39451	0.413728	0.021984	8.40267	0.219725	1.7301	5.74726	2.32673	0.930596	1.34192	0.011346
12	0	1.71007	3.06652	0.97033	5.99334	2.43564	2.68379	3.49836	1.13454	3.73148	0.731482	4.88784	4.1856	5717.33	13.1492	6	10.2836	3.14717	20	8	9	12	1.11703	3.82393	0.823926	16.2857	13.8947	44.096	3.71824	17.8954	14.8954	0.968611	3.21765	0.136556	4.288	67	0.932682	1368.53	3.13329	0.340162	0.0265498	20.9652	0.14108	1.65176	5.48703	3.58726	0.950822	1.20261	0.0118903
13	0	1.85907	2.80588	0.628391	4.27832	2.31152	2.6778	3.25798	0.610279	2.48097	-0.51903	3.77837	3.42508	5546.67	11.6725	6	9.49231	2.04656	14	8	9	11	0.571027	2.42551	-0.574487	12.5714	11.4737	39.488	3.12423	12.0471	9.04714	0.871011	2.89344	0.149822	4.16	65	0.927232	1349.04	3.08368	0.410917	0.0302066	8.16286	0.126685	1.5739	5.2284	2.31199	0.935988	1.26215	0.0127354
14	0	2.31048	3.31609	0.577285	4.91919	2.91596	3.19043	3.63941	0.643249	2.97276	-0.0272417	4.33911	3.96223	5461.33	13.5827	8	11.0469	1.85767	16	10	11	12	0.618926	3.13641	0.136408	14.2857	13.0526	45.248	4.12108	21.5062	18.5062	0.835167	2.77436	0.177734	4.096	64	0.921988	1342.76	3.05043	0.43908	0.0356026	7.06907	0.117216	1.52497	5.06584	2.09568	0.930087	1.31448	0.00890433
15	0	1.85914	3.68769	1.48605	8.79809	2.55981	3.08928	4.47866	1.3682	4.44469	1.44469	6.70861	5.4888	5717.33	15.8128	6	12.2239	4.77187	29	9	10	15	1.35046	4.47062	1.47062	21.8571	18	52.416	3.18483	12.9192	9.91921	1.06354	3.53299	0.111606	4.288	67	0.953936	1338.04	3.2047	0.294333	0.02142	47.2996	0.178718	1.73086	5.7498	5.3078	0.955716	1.18875	0.00927074
16	0	2.5765	5.50677	2.49694	13.8915	3.65735	4.806	6.6606	1.22783	3.68915	0.689146	11.1982	9.39621	7424	30.6617	9	18.0805	7.9672	45	12	16	22	1.23414	3.73213	0.732135	36.2857	30.4211	100.672	2.17621	6.67875	3.67875	1.28214	4.25918	0.0669837	5.568	87	0.919264	1652.63	3.36917	0.215984	0.0129136	112.615	0.266755	1.92578	6.39729	8.25645	0.97929	1.08284	0.00465259
17	0	1.81073	3.31223	1.30041	7.19106	2.19062	2.9175	4.13994	0.986703	3.2618	0.261801	5.86976	4.93321	5461.33	13.5669	6	11.0781	4.17322	24	8	10	13.75	1.00263	3.33327	0.333273	19.2857	16.2632	45.376	3.39775	15.648	12.648	1.06576	3.54037	0.110352	4.096	64	0.959394	1290.41	3.17419	0.297361	0.0214925	33.6458	0.196979	1.72853	5.74205	4.64873	0.958842	1.18221	0.0112547
18	0	1.68634	2.38717	0.521199	4.20009	2.00363	2.24554	2.67414	1.16734	4.19037	1.19037	3.45833	3.02745	5802.67	10.3889	6	8.11765	1.65857	14	7	8	9	1.18571	4.45289	1.45289	11.5714	10.1053	35.328	4.13738	20.0807	17.0807	0.760792	2.5273	0.207612	4.352	68	0.873882	1475.11	2.95029	0.483751	0.0442091	5.66466	0.188712	1.43431	4.76469	1.81932	0.906528	1.39148	0.0168043
19	0	2.4065	4.03028	1.29061	8.00733	3.05116	3.65278	4.65742	1.09236	3.48194	0.481938	6.55463	5.67295	6144	18.5715	8	13.3611	4.16769	26	10	12	15	1.05787	3.44084	0.440835	21.4286	18.5789	61.568	2.61233	9.51388	6.51388	1.11384	3.70011	0.0922068	4.608	72	0.882755	1517	3.03757	0.283497	0.0175335	34.2206	0.187535	1.79463	5.96164	4.69236	0.968024	1.12791	0.00709468
20	0	1.61013	2.59319	0.62062	4.44987	2.08342	2.51583	3.04101	0.613214	3.06451	0.0645115	3.76296	3.31477	5546.67	10.7877	6	8.87692	2.0192	15	7	9	10	0.63906	3.245	0.244999	12.7143	11.1579	36.928	2.88124	9.81465	6.81465	0.882573	2.93184	0.145089	4.16	65	0.837316	1493.91	2.78464	0.413208	0.0306023	7.73596	0.154235	1.56375	5.19465	2.23021	0.949994	1.20582	0.014803
21	0	1.65873	2.88914	0.846592	5.42855	2.18299	2.65992	3.53049	0.898405	3.28301	0.283007	4.30487	3.6661	5632	12.2037	6	9.80303	2.7204	18	7.75	9	12	0.839982	3.18268	0.182681	14.2857	12.3684	41.408	3.22456	13.1001	10.1001	0.949327	3.15359	0.134068	4.224	66	0.848104	1489.99	2.83491	0.359942	0.0269353	15.2925	0.106668	1.63048	5.41634	3.10179	0.949998	1.20561	0.0127701
22	0	1.80189	3.35018	1.09344	6.49171	2.46451	3.05554	4.00974	0.94642	3.06732	0.067316	5.37824	4.64037	5461.33	13.7223	6	11.2656	3.51444	21	8	10	13.5	0.914967	2.99557	-0.00443341	17.7143	15.3684	46.144	3.43236	15.2849	12.2849	1.01361	3.36714	0.12207	4.096	64	0.954781	1296.64	3.15893	0.324513	0.0244118	24.7178	0.15967	1.66935	5.54545	3.95735	0.950279	1.21109	0.0100721
23	0	2.28939	3.92589	1.20179	7.11811	3.00587	3.61737	4.71291	0.871368	2.86149	-0.138514	5.9508	5.25773	6314.67	18.593	8	13.0541	3.80218	23	10	12	16	0.847819	2.77042	-0.229577	19.4286	17.2105	61.824	2.84407	11.3601	8.36005	1.08544	3.60575	0.0978817	4.736	74	0.877444	1554.31	3.047	0.309908	0.0186597	27.7602	0.17228	1.77793	5.90615	4.19781	0.963471	1.15107	0.00726569
24	0	1.6849	3.04657	1.13253	6.05468	2.15407	2.68488	3.83212	1.02322	3.23583	0.235829	5.07035	4.35013	5546.67	12.6737	6	10.2	3.66774	20	7	9	13	1.01895	3.26428	0.264282	16.7143	14.3684	42.432	3.33328	15.097	12.097	0.998684	3.31756	0.121893	4.16	65	0.932091	1342.01	3.09984	0.305443	0.0237388	26.8176	0.171559	1.67545	5.56571	4.1652	0.958431	1.16628	0.0130867
25	0	1.50642	2.34123	0.472159	3.58059	2.03127	2.25333	2.65075	0.508865	2.7698	-0.2302	3.24824	2.98297	9301.33	16.3324	5	7.93578	1.5986	12	7	8	9	0.428248	2.77744	-0.222555	11	10.0526	55.36	3.89475	18.5407	15.5407	0.794813	2.64031	0.187779	6.976	109	0.823964	2142.79	3.25556	0.483669	0.0408291	4.2615	0.212182	1.48862	4.94511	1.65909	0.911679	1.45595	0.0181599
26	0	2.43623	3.62623	0.784535	5.83184	3.02639	3.44794	4.09334	0.824722	3.06093	0.0609322	5.12249	4.5845	6485.33	17.638	8	12.0789	2.52755	19	10	11.5	14	0.80588	3.03294	0.0329402	17	15.1053	58.752	2.87502	10.3544	7.35442	0.952122	3.16288	0.128116	4.864	76	0.907324	1530.09	3.1789	0.38115	0.0236115	11.8907	0.197766	1.68964	5.61288	2.75415	0.942961	1.22815	0.00774057
27	0	1.18108	2.08953	0.730176	4.75833	1.61365	1.82751	2.37916	1.7458	6.15146	3.15146	3.64946	3.03161	6570.67	10.2972	4	7.23377	2.34047	16	6	6	8	1.70505	6.08593	3.08593	12.1429	10.2632	35.648	5.25823	33.5014	30.5014	0.82909	2.75418	0.212346	4.928	77	0.823206	1701.2	2.89677	0.442378	0.0429163	11.0082	0.201639	1.51348	5.02768	2.3939	0.927539	1.34552	0.0237404
28	0	1.95519	2.96182	0.877865	5.66012	2.32304	2.68756	3.25424	1.36045	4.26769	1.26769	4.67968	4.0698	7082.67	15.7332	7	9.98795	2.822	19	8	9	11	1.36969	4.40272	1.40272	15.4286	13.4737	53.056	3.37428	13.6362	10.6362	0.929869	3.08896	0.145885	5.312	83	0.915513	1608.14	3.30319	0.39267	0.0249253	15.3956	0.228338	1.69198	5.62062	2.98787	0.928779	1.30376	0.0119637
29	0	1.67351	2.9664	0.908126	5.7032	2.27416	2.78532	3.50692	0.871747	3.03797	0.0379701	4.76726	4.11097	5461.33	12.1504	6	10.0625	2.94149	19	8	9	12	0.848548	3.01373	0.0137283	15.8571	13.7895	41.216	2.93383	10.9523	7.95234	0.984358	3.26997	0.120605	4.096	64	0.916131	1351.35	3.03105	0.343004	0.0234293	16.3553	0.18578	1.68163	5.58625	3.26438	0.958572	1.16571	0.0123027
30	0	1.28354	2.56781	1.11544	6.23883	1.72716	2.08312	3.20884	1.17968	3.65795	0.657953	5.07403	4.2611	6912	13.3115	5	8.75309	3.56779	20	6	7	11	1.13058	3.49286	0.492857	16.7143	14.1579	45.376	4.06406	22.3077	19.3077	1.01156	3.36034	0.130316	5.184	81	0.945722	1531.67	3.38455	0.32787	0.0193121	24.035	0.220715	1.78389	5.92594	3.89153	0.95155	1.20304	0.018704
31	0	1.8988	3.22737	0.806657	5.74362	2.6509	3.05224	3.58175	0.836252	3.39471	0.394712	4.75832	4.13664	6741.33	16.3176	7	10.8734	2.62108	19	9	10	12	0.791721	3.26826	0.268256	15.8571	13.8421	54.976	3.04687	12.0079	9.00787	0.976701	3.24453	0.123538	5.056	79	0.806891	1765.52	2.86374	0.369318	0.0229167	13.9549	0.164461	1.69907	5.64418	2.94549	0.950734	1.19706	0.00990165
32	1	1.82954	4.73978	1.20528	7.00619	3.9093	4.71358	5.63566	-0.162541	2.38715	-0.612851	6.52571	6.27554	12288	43.6818	6	15.6667	3.93347	23	13	16	19	-0.189492	2.34748	-0.652518	21.5714	20.5789	144.384	1.77546	4.7619	1.7619	1.17531	3.90428	0.0733989	9.216	144	0.821738	2586.9	3.56257	0.341112	0.0123635	16.5281	0.432766	1.97146	6.54904	3.32185	0.948981	1.2244	0.00531896
33	1	2.25397	4.10581	0.809791	6.50401	3.59027	4.01561	4.56487	0.663119	3.63117	0.631172	5.51793	4.87827	6400	19.7079	8	13.68	2.51481	21	12	13	15	0.595062	3.55844	0.558439	18	15.9474	65.664	3.19322	12.6887	9.68871	0.9801	3.25582	0.129244	4.8	75	0.753796	1825.54	2.62936	0.384126	0.0294732	12.3636	0.140919	1.61009	5.34862	2.72659	0.956263	1.19492	0.00590643
34	1	1.16428	3.42941	1.62876	8.32864	2.19073	2.94767	4.36376	1.11705	3.56136	0.561365	7.51637	6.87337	22016	56.6265	4	11.4729	5.18955	27	7.75	10	14.25	1.09621	3.51164	0.511636	24.2857	22.3684	189.44	2.47494	8.81346	5.81346	1.20246	3.99448	0.0783907	16.512	258	0.824976	3801.1	4.34401	0.313071	0.00828446	30.6088	0.490346	2.18613	7.26218	4.32199	0.951167	1.21416	0.0124285
35	1	0.97373	4.79534	2.7997	14.3944	2.90608	3.99565	5.87428	1.32601	4.62134	1.62134	11.2483	9.46391	10666.7	38.3627	4	15.84	8.90519	47	10	13	19	1.32966	4.6593	1.6593	36.4286	30.6316	126.72	1.68413	5.77829	2.77829	1.41237	4.6918	0.046784	8	125	0.798638	2422.11	3.3029	0.203321	0.0083327	121.312	0.373362	2.10695	6.99914	8.41638	0.983211	1.06715	0.00937696
36	1	1.44381	3.43381	1.39896	8.54532	2.36381	3.1663	4.30624	1.10877	4.26614	1.26614	5.24855	4.80662	6229.33	16.0428	5	11.4795	4.52424	28	8	11	14	1.07153	4.19941	1.19941	17.4286	15.9474	53.632	2.52707	8.85499	5.85499	1.15494	3.83663	0.0853819	4.672	73	0.9136	1479.32	3.1582	0.315745	0.0181332	27.2076	0.297848	1.78223	5.92045	4.07361	0.960989	1.17618	0.0114461
37	1	2.06307	3.70918	1.04501	6.04184	2.85761	3.59937	4.2361	0.545875	2.45425	-0.545754	5.34682	4.96817	6997.33	19.4658	7	12.3902	3.35594	20	10	12	14	0.511717	2.39197	-0.608034	17.5714	16.4737	65.024	2.1146	5.87249	2.87249	1.07272	3.56352	0.0928019	5.248	82	0.882476	1654.92	3.17115	0.361584	0.0192274	15.3231	0.355444	1.76791	5.87288	3.13304	0.944739	1.23991	0.00804954
38	1	1.85856	3.65743	1.29309	7.49179	2.65119	3.3129	4.4184	0.951549	3.21781	0.217815	6.21316	5.47302	8533.33	23.4075	6	12.17	4.1426	24	9	11	15	0.90465	3.02869	0.0286943	20.1429	17.9474	77.888	2.87875	12.2614	9.26139	1.13394	3.76687	0.0914	6.4	100	0.899531	1853.2	3.45349	0.301701	0.014132	30.165	0.243478	1.90836	6.33943	4.40628	0.95662	1.17724	0.00907304
39	1	1.98914	3.28529	0.683745	5.07095	2.85392	3.2116	3.61758	0.446701	3.16681	0.166809	4.36765	3.92681	5546.67	13.6668	7	11	2.21186	17	9.5	11	12	0.494761	3.22802	0.228017	14.4286	13.0526	45.76	3.50821	15.0779	12.0779	0.909671	3.02186	0.149822	4.16	65	0.925132	1352.1	3.07669	0.405179	0.0318959	9.85692	0.158443	1.58114	5.25244	2.50219	0.935364	1.29472	0.00934707
40	1	2.50515	4.26892	1.12525	7.53423	3.4704	3.93801	4.88917	1.03982	3.48221	0.482206	6.32431	5.57803	5632	18.0319	9	14.1364	3.60507	25	12	13	16	1.09041	3.63973	0.63973	20.7143	18.3158	59.712	2.96358	11.7966	8.79657	1.06167	3.52681	0.106979	4.224	66	0.897285	1408.33	2.99931	0.315648	0.02125	25.7971	0.185576	1.72065	5.71586	4.01457	0.964922	1.14031	0.0058466
41	1	1.01044	2.35291	0.866172	4.88051	1.6579	2.11897	2.87435	0.963942	3.32223	0.322232	3.98919	3.40435	7765.33	13.7033	4	8.03297	2.77529	16	6	7	10	0.956033	3.2867	0.286698	13.2857	11.3684	46.784	3.07745	12.1526	9.15259	0.982652	3.2643	0.12426	5.824	91	0.807899	1937.65	3.00571	0.352539	0.0219777	14.9473	0.169958	1.72846	5.74181	3.11194	0.954046	1.20564	0.0211213
42	1	1.46866	3.12348	1.42947	7.43341	2.05453	2.59268	3.85323	1.20247	3.70072	0.700719	6.21281	5.35712	8618.67	20.1902	5	10.495	4.585	24	7	9	13	1.16408	3.58485	0.584851	20.4286	17.6316	67.84	2.79243	10.3432	7.34318	1.1207	3.72289	0.0945986	6.464	101	0.9078	1848.54	3.49682	0.295478	0.0139365	34.3573	0.311105	1.9165	6.36648	4.62394	0.96037	1.16232	0.0139397
43	1	3.00216	6.76182	3.2648	17.4017	4.32207	5.74058	8.68482	1.31087	4.05962	1.05962	13.9854	12.5732	14165.3	71.8376	10	22.1084	10.4674	56	14	19	28.25	1.30947	4.04364	1.04364	45.2857	40.6842	234.88	1.82028	5.91536	2.91536	1.41937	4.71503	0.0475396	10.624	166	0.819861	2850.6	3.72694	0.21701	0.00657414	134.484	0.460303	2.22327	7.38553	8.83306	0.974662	1.10135	0.00330566
44	1	1.93315	2.72679	0.621797	4.82816	2.25377	2.54453	3.00895	1.28843	4.36395	1.36395	4.14111	3.75231	10581.3	21.6398	7	9.20161	2.02397	16	8	9	10	1.32357	4.61908	1.61908	13.8571	12.5263	73.024	4.00553	19.6113	16.6113	0.814414	2.70542	0.185614	7.936	124	0.867004	2219.2	3.57606	0.472063	0.0317106	6.8106	0.302016	1.61805	5.37505	1.95548	0.904274	1.45572	0.0132195
45	1	1.94593	3.02569	0.755585	5.71944	2.45939	2.8162	3.44454	1.10223	4.19521	1.19521	4.7129	4.06628	9642.67	21.8818	7	10.1504	2.4897	19	8	10	11.5	1.0531	4.04229	1.04229	15.5714	13.5263	73.408	3.05734	11.4728	8.47277	0.930045	3.08954	0.137129	7.232	113	0.806256	2243.11	3.2241	0.399736	0.0223862	11.448	0.20198	1.7314	5.75159	2.61988	0.937202	1.278	0.0113437
46	1	0.543904	1.57265	0.645572	3.1971	1.04071	1.44068	1.94479	0.676383	2.61158	-0.388425	2.68655	2.45267	8874.67	10.4676	2	5.53846	2.10276	11	4	5	7	0.625614	2.69634	-0.303657	9.14286	8.36842	36.864	3.09113	11.498	8.49803	0.891436	2.96129	0.146265	6.656	104	0.894323	1913.37	3.47868	0.423594	0.0256143	7.03041	0.268796	1.65387	5.49405	2.14648	0.93396	1.28599	0.051574
47	1	2.56216	4.59912	1.26091	8.72484	3.65895	4.32871	5.23221	1.10707	4.14596	1.14596	6.91977	6.12104	18773.3	37.3816	9	15.2205	4.07588	28	12	14	17	1.09254	4.086	1.086	22.8571	20.1053	123.712	2.23374	6.66994	3.66994	1.12421	3.73453	0.0876062	8.128	127	0.76727	2547.95	3.19001	0.310503	0.0134575	27.6525	0.211937	1.93227	6.41886	4.0888	0.963616	1.15632	0.00519867
48	1	2.50828	4.81297	1.37671	8.72115	3.65003	4.65637	5.79745	0.485538	2.52135	-0.478648	7.51772	6.7502	10581.3	38.1958	9	15.9032	4.36337	28	12	15	19	0.491157	2.49568	-0.504323	24.5714	22.0526	126.208	1.67791	4.45319	1.45319	1.20825	4.01373	0.0680281	7.936	124	0.832271	2311.82	3.43279	0.284847	0.0107912	27.3869	0.301072	2.01479	6.69298	4.28191	0.972445	1.11896	0.00493851
49	1	1.97184	4.05457	1.38807	8.18842	2.99728	3.6464	4.8186	0.9236	3.24002	0.240018	6.61385	5.67806	6570.67	19.9809	7	13.4675	4.47673	27	10	12	16	0.917105	3.27081	0.270807	21.5714	18.6316	66.368	2.13122	6.57816	3.57816	1.17271	3.89565	0.0780907	4.928	77	0.888504	1576.18	3.12655	0.277738	0.0157834	37.9885	0.188297	1.83942	6.11041	4.93309	0.966751	1.133	0.00730467
50	1	3.15305	7.75532	2.40586	13.8403	5.83659	7.3889	9.52635	0.333444	2.24473	-0.755271	12.7863	11.9218	17578.7	102.246	11	25.3204	7.68963	45	19	24	31	0.333454	2.2603	-0.739696	41.4286	38.6842	333.824	0.994447	2.641	-0.359001	1.43903	4.78035	0.040673	13.184	206	0.87115	3098.06	4.25557	0.232019	0.00533943	62.7368	0.453438	2.3163	7.6946	6.3923	0.971759	1.12198	0.00210451
51	1	2.07604	4.31629	1.55993	9.32028	3.08816	3.96879	5.02076	1.07955	3.7281	0.728099	7.32735	6.15536	5717.33	18.5083	7	14.3284	4.9907	30	10	13	17	1.03331	3.55768	0.557675	23.8571	20.2105	61.44	1.98778	5.85692	2.85692	1.19636	3.97422	0.0728447	4.288	67	0.909508	1403.4	3.05544	0.256022	0.0176323	52.6421	0.142043	1.78773	5.9387	5.77599	0.970741	1.11703	0.00661226
52	1	1.53811	3.9778	1.69214	8.65881	2.69965	3.58626	4.97493	0.933712	3.25993	0.259928	6.88504	5.8607	5546.67	16.5477	5	13.2	5.45809	28	9	12	16.5	0.955113	3.31706	0.317055	22.5714	19.2105	54.912	1.96197	6.08716	3.08716	1.23462	4.10132	0.0674556	4.16	65	0.948651	1318.58	3.15491	0.241127	0.0164074	56.1622	0.204936	1.80897	6.00926	6.03805	0.976539	1.09384	0.00910374
53	1	3.23274	5.34834	1.7422	12.7792	4.2738	4.77321	5.75217	2.11597	8.002	5.002	9.52078	8.47143	11093.3	44.4982	11	17.6231	5.58331	41	14	16	19	2.10516	7.90418	4.90418	31.1429	27.6842	146.624	2.70811	9.65934	6.65934	1.15151	3.82523	0.0911243	8.32	130	0.877149	2263.74	3.67534	0.339673	0.0141218	38.0936	0.429746	1.94394	6.45762	4.2794	0.949542	1.23345	0.00387939
54	1	1.8386	4.85393	1.59241	8.91385	3.58696	4.54837	5.87558	0.539746	2.43447	-0.565531	7.67276	6.89285	10581.3	38.5208	6	16.0161	5.10374	29	12	15	19	0.532227	2.42206	-0.577942	25	22.5263	127.104	1.69503	4.67032	1.67032	1.2537	4.16471	0.0630853	7.936	124	0.849207	2265.71	3.50265	0.272801	0.0101035	35.2326	0.353503	2.03641	6.76481	4.81087	0.96855	1.12875	0.00530037
55	1	3.4434	5.9078	1.67131	9.26922	4.42723	5.71811	7.27101	0.340465	1.96971	-1.03029	8.39103	7.83527	8704	38.5661	12	19.451	5.31853	30	15	19	24	0.343496	1.94627	-1.05373	27.2857	25.5789	126.976	1.49186	4.00014	1.00014	1.24465	4.13463	0.0609381	6.528	102	0.847585	1992.91	3.27561	0.260893	0.0119448	41.5849	0.266619	1.96625	6.53173	5.2726	0.972874	1.12455	0.00331284
56	1	2.34513	4.76163	1.54342	9.16506	3.53944	4.38986	5.68155	0.879988	3.07222	0.0722246	8.18841	7.38059	18773.3	67.0438	8	15.7545	4.98395	30	12	15	18.75	0.90106	3.14056	0.14056	27	24.2632	221.824	2.07887	6.55154	3.55154	1.22914	4.0831	0.0694215	14.08	220	0.747546	3772.08	3.73269	0.294893	0.00790398	34.1234	0.393741	2.1764	7.22983	4.5509	0.964083	1.1502	0.00520762
57	1	1.44775	2.70067	0.735121	4.80813	2.16167	2.47048	3.14786	0.933091	3.33988	0.339878	3.89451	3.42714	6570.67	13.3089	5	9.14286	2.34501	16	7	8	10.5	0.903682	3.3208	0.320804	13	11.4211	45.056	3.70831	17.2129	14.2129	0.922149	3.06331	0.149941	4.928	77	0.882118	1587.59	3.10408	0.392365	0.0275082	11.0426	0.158664	1.64435	5.46241	2.63007	0.943401	1.24681	0.0142536
58	1	1.99558	4.1349	1.75918	9.92239	2.78516	3.54208	4.9318	1.27365	4.12938	1.12938	7.9366	6.87873	8874.67	27.5219	7	13.7692	5.67252	32	9	12	16	1.24196	4.01328	1.01328	25.8571	22.6316	91.648	2.91024	12.2283	9.2283	1.21383	4.03227	0.0798817	6.656	104	0.885686	1932.03	3.44509	0.27381	0.0124176	55.3731	0.299407	1.96793	6.53732	5.7382	0.963605	1.15998	0.00767038
59	1	1.52361	3.3693	1.16361	6.41855	2.46423	3.07144	4.15548	0.772363	2.68841	-0.311594	5.43989	4.80808	5973.33	15.0945	5	11.2571	3.74809	21	8	10	14	0.764078	2.67145	-0.328552	17.8571	15.8421	50.432	2.71916	10.2375	7.23746	1.08187	3.5939	0.0987755	4.48	70	0.918931	1430.17	3.1325	0.295918	0.0197327	25.8392	0.206763	1.74979	5.81268	4.11667	0.971207	1.11517	0.0107103
60	1	1.54279	3.73066	1.64936	8.19367	2.39562	3.28694	4.72387	0.814075	2.66983	-0.330171	7.16359	6.37066	11946.7	33.4267	5	12.4429	5.26209	27	8	11	16	0.802383	2.67642	-0.323577	23.4286	20.8421	111.488	2.14025	6.94353	3.94353	1.2319	4.0923	0.0703061	8.96	140	0.91845	2271.44	3.94464	0.265036	0.0089816	42.2751	0.318912	2.09782	6.96882	5.25917	0.967471	1.13817	0.0103373
61	1	2.27824	3.35388	0.853116	5.60798	2.67093	3.23562	3.77111	0.971661	3.24247	0.242466	4.75352	4.29361	6400	16.0986	8	11.1733	2.73921	18	9	11	13	0.982159	3.24025	0.24025	15.7143	14.1053	53.632	3.85642	19.5073	16.5073	0.915135	3.04001	0.150222	4.8	75	0.882686	1558.97	3.07895	0.389318	0.027175	13.5382	0.240006	1.64307	5.45816	2.86757	0.934359	1.26782	0.00926642
62	1	2.70509	3.74929	0.63741	5.67998	3.27525	3.62238	4.06663	0.853244	3.45377	0.453773	4.8629	4.3634	5802.67	16.3169	9	12.5294	2.10371	19	11	12	13.75	0.830753	3.44395	0.443948	16.1429	14.5263	54.528	3.33704	13.34	10.34	0.892075	2.96341	0.152249	4.352	68	0.839079	1536.29	2.83279	0.41309	0.0329254	9.07848	0.116675	1.55462	5.16432	2.37777	0.944337	1.24231	0.00691266
63	1	2.14701	5.34499	2.71962	13.857	3.25122	4.29775	6.62337	1.23813	3.83937	0.839371	11.3357	9.62249	8874.67	35.5763	7	17.6058	8.72377	45	11	14	21.75	1.24726	3.8799	0.879904	36.7143	31.3158	117.184	2.21754	7.61804	4.61804	1.33412	4.43184	0.0593565	6.656	104	0.927268	1845.39	3.60683	0.200212	0.00991163	127.243	0.30457	2.03462	6.75886	8.93819	0.978644	1.08542	0.00551599
64	1	1.3612	2.62208	1.12812	5.67909	1.9265	2.19242	2.90463	1.41675	4.01111	1.01111	4.56389	3.90879	6144	12.0825	5	8.90278	3.63685	19	7	7.5	10	1.42945	4.04448	1.04448	15.1429	13.0526	41.024	3.80003	18.6606	15.6606	0.966658	3.21117	0.140432	4.608	72	0.883315	1516.04	3.0395	0.351953	0.0253586	30.1821	0.152516	1.67831	5.57522	4.09691	0.946641	1.24519	0.0176397
65	1	1.5894	3.05215	0.918537	6.01912	2.36938	2.83664	3.55408	1.05276	3.54328	0.543283	5.07462	4.45353	10496	24.0265	6	10.2683	2.91359	20	8	10	12	1.03353	3.58213	0.582132	16.7143	14.6842	80.832	3.16468	12.6062	9.6062	1.00197	3.32847	0.122612	7.872	123	0.820304	2332.92	3.37432	0.364376	0.0183371	14.659	0.251435	1.82505	6.06268	3.01676	0.950004	1.20934	0.0116196
66	1	1.3192	3.50422	1.73439	8.98962	2.22276	2.90191	4.40386	1.26732	3.93148	0.931484	7.33479	6.25619	9728	25.5668	5	11.7544	5.53864	29	8	10	15	1.21525	3.81161	0.811606	23.7143	20.4737	85.76	2.53096	9.11448	6.11448	1.18387	3.93274	0.0811019	7.296	114	0.865598	2101.64	3.47158	0.270965	0.0114238	50.8217	0.314629	1.99421	6.62461	5.51729	0.967213	1.13742	0.011825
67	1	1.79003	3.36722	1.25521	7.07564	2.55674	2.87281	3.95873	1.53983	4.68496	1.68496	5.57664	4.71588	6058.67	15.3006	6	11.2113	3.9997	23	9	10	13	1.53125	4.76066	1.76066	18.2857	15.5263	50.944	3.26536	14.5026	11.5026	1.02237	3.39623	0.118032	4.544	71	0.929696	1427.04	3.18422	0.335559	0.0211209	33.2654	0.202551	1.73184	5.75304	4.31002	0.949427	1.2079	0.0103822
68	1	1.757	3.10233	0.790107	5.15436	2.42951	2.93836	3.69835	0.436539	2.29577	-0.704235	4.51208	4.07141	10410.7	24.223	6	10.4426	2.53192	17	8	10	12	0.409499	2.33005	-0.669952	14.8571	13.4211	81.536	2.5573	8.44572	5.44572	0.98868	3.28432	0.113679	7.808	122	0.833725	2282.9	3.42021	0.389856	0.0181946	10.5854	0.193814	1.80611	5.99978	2.61595	0.939462	1.26874	0.0110372
69	1	1.58554	2.59789	0.632658	4.20222	2.17174	2.49308	2.99099	0.552081	2.72148	-0.278525	3.66042	3.31457	5888	11.4723	6	8.85507	2.06612	14	7	8	10	0.549274	2.61226	-0.387745	12.2857	11.2105	39.104	2.96901	10.9308	7.93084	0.88521	2.9406	0.143037	4.416	69	0.918702	1416.87	3.11674	0.427396	0.0285817	7.22123	0.250197	1.59867	5.31068	2.1667	0.932219	1.29491	0.01486
[truncated: 23 more columns]

## Sheet: Sheet2
Shaoxing People's Hospital
Table S2 All original data about extracted features from the external validation cohort (LN = 60)
Index	Label（LNM-:0,LNM+:1）	DISCRETIZED_HISTO_ExcessKurtosis	GLRLM_GLNU	GLRLM_RLNU	NGLDM_Coarseness	Rad_score
1	1	24.4799	20.8657	72.7143	0.0493071	0.7249
2	1	12.0335	14.1395	95.8819	0.039304	0.81802
3	1	15.9006	15.9534	56.5029	0.0799641	0.77511
4	1	12.9034	14.6707	67.0037	0.0620173	0.54674
5	1	11.5685	15.6107	66.6865	0.0600362	0.28869
6	1	15.5086	12.8929	69.4755	0.051515	0.72371
7	1	3.82527	12.1108	206.236	0.0184749	0.99999
8	1	3.84286	15.979	299.648	0.0144361	1
9	1	10.6437	10.8103	93.9967	0.0258317	0.65562
10	1	14.1283	14.8885	73.628	0.0451381	0.38987
11	1	14.1591	12.5313	68.734	0.0582436	0.78451
12	1	4.09965	11.8773	131.655	0.0337961	0.98111
13	1	3.64837	13.1875	134.57	0.0385853	0.98505
14	1	13.3034	11.6344	80.7481	0.0338912	0.57682
15	1	13.5613	19.1291	90.3299	0.0338854	0.20834
16	1	22.9091	16.1762	73.0895	0.0475682	0.89926
17	1	27.2928	18.5389	54.3963	0.0561569	0.75792
18	1	22.0239	15.2109	70.5856	0.0407866	0.76819
19	1	6.31096	11.0132	95.9465	0.0406825	0.72968
20	1	9.18369	22.3417	145.452	0.0287776	0.94011
21	1	7.52669	10.6876	74.3309	0.0549064	0.54623
22	1	13.4697	15.5744	64.6688	0.0588873	0.34444
23	1	17.1472	20.2613	98.5185	0.0304111	0.53475
24	1	17.5845	16.279	61.8899	0.0461366	0.21195
25	1	10.9588	18.6167	134.944	0.029662	0.9717
26	1	5.94799	15.5361	118.795	0.0350255	0.81795
27	1	12.3395	9.82251	78.49	0.0369791	0.67915
28	1	22.3231	20.722	61.8915	0.0555354	0.38366
29	1	8.51059	14.8178	119.172	0.0298005	0.89413
30	1	16.1874	15.8189	67.7489	0.0441543	0.26351
31	0	10.9901	14.8514	63.8669	0.0593087	0.22266
32	0	13.0532	15.3422	66.0337	0.0549009	0.28005
33	0	14.2083	19.5863	86.3202	0.0406446	0.24993
34	0	23.5993	21.1557	63.6753	0.0502248	0.36329
35	0	12.8085	18.034	67.7804	0.0471278	0.06124
36	0	26.2222	20.7632	57.75	0.0536884	0.51605
37	0	17.0468	18.7381	65.397	0.0486207	0.14919
38	0	12.3383	17.4821	64.1189	0.0575825	0.11801
39	0	11.5901	11.8772	75.6621	0.0414075	0.44379
40	0	18.2694	14.685	67.1374	0.051869	0.7101
41	0	18.8258	14.9447	68.8881	0.04346	0.5724
42	0	4.3154	8.86735	91.9197	0.0367368	0.55224
43	0	4.26226	9.7914	95.694	0.0378599	0.6108
44	0	6.99424	12.4642	96.1804	0.0382608	0.59972
45	0	23.1847	16.3984	65.8927	0.0453582	0.7273
46	0	12.1602	15.5122	69.1846	0.0541125	0.27362
47	0	17.5735	17.133	64.8586	0.0528957	0.37293
48	0	17.497	17.0828	64.1109	0.0520466	0.32759
49	0	22.0673	32.6977	110.021	0.0332512	0.20523
50	0	13.4504	22.6604	108.973	0.0355538	0.4743
51	0	15.6038	17.9632	75.0766	0.0462991	0.29586
52	0	14.3724	21.763	72.0751	0.05278	0.07538
53	0	7.97506	12.213	93.5369	0.0475266	0.81719
54	0	16.9221	13.5611	71.727	0.0450192	0.68147
55	0	12.9749	14.4348	78.4784	0.0464656	0.53609
56	0	13.1103	19.4655	69.4365	0.0493057	0.06049
57	0	16.5245	17.2111	58.0505	0.0606192	0.27412
58	1	17.5351	19.4093	96.8119	0.0321252	0.63919
59	1	8.79516	18.1552	124.407	0.0362185	0.90834
60	1	5.96436	10.1416	88.8021	0.0451431	0.6803
